# Supplementary material for: Towards resilience: Transcriptional insights on flavonoid biosynthesis during peanut seed maturation phases
Source: PLoS One. 2025 Jul 1;20(7):e0325686. doi: 10.1371/journal.pone.0325686 (PMC12212506; doi:10.1371/journal.pone.0325686)
Supplement: S1 File — S1 Table. Quality control of RNA samples extracted from fresh peanut seeds. S2 Table. Reads mapped to the peanut genome. S3 Table. Primers designed for RT-qPCR study. S1 File. Significant genes associated with the RNA-seq. (ZIP) [file pone.0325686.s001.zip]

Archive with 4 entries (4 files):
- S1 Table RNA Quality Control.docx
- S2 Table Mapping Reads.docx
- S3 Table Primers.docx
- S4 Spreadsheet Significant Genes.xlsx
