# Supplementary material for: Towards resilience: Transcriptional insights on flavonoid biosynthesis during peanut seed maturation phases
Source: PLoS One. 2025 Jul 1;20(7):e0325686. doi: 10.1371/journal.pone.0325686 (PMC12212506; doi:10.1371/journal.pone.0325686)
Supplement: S1 File — S1 Table. Quality control of RNA samples extracted from fresh peanut seeds. S2 Table. Reads mapped to the peanut genome. S3 Table. Primers designed for RT-qPCR study. S1 File. Significant genes associated with the RNA-seq. (ZIP) [file pone.0325686.s001.zip › S4 Spreadsheet Significant Genes.xlsx]

## Sheet: Significant Genes from RNAseq
n genes	ID.gene (Phytozome)	baseMean	log2FoldChange	lfcSE	stat	pvalue	padj	significance (p-value cutoff < 0.001)
1	arahy.Tifrunner.gnm1.ann1.8I3UM6	77.9409	-9.19437	0.854287	-10.7626	5.17e-27	1.25e-25	Downregulated
2	arahy.Tifrunner.gnm1.ann1.8VMZ7D	332.111	-9.16568	0.688589	-13.3108	2e-40	1.27e-38	Downregulated
3	arahy.Tifrunner.gnm1.ann1.R5P48D	111.356	-8.7478	0.869485	-10.0609	8.22e-24	1.5e-22	Downregulated
4	arahy.Tifrunner.gnm1.ann1.M3LV5H	78.8693	-8.25413	0.857027	-9.63112	5.91e-22	9.15e-21	Downregulated
5	arahy.Tifrunner.gnm1.ann1.JLL9S1	4273.83	-7.92463	0.46588	-17.01	6.92e-65	2.14e-62	Downregulated
6	arahy.Tifrunner.gnm1.ann1.HIT7QZ	1321.71	-7.84928	0.490952	-15.9879	1.55e-57	3.05e-55	Downregulated
7	arahy.Tifrunner.gnm1.ann1.0U4M7Z	1518.75	-7.78305	0.483009	-16.1137	2.05e-58	4.33e-56	Downregulated
8	arahy.Tifrunner.gnm1.ann1.TG6F30	103.524	-7.7803	0.779783	-9.97752	1.91e-23	3.39e-22	Downregulated
9	arahy.Tifrunner.gnm1.ann1.6T97B7	445.054	-7.49384	0.355635	-21.0717	1.45e-98	2.14e-95	Downregulated
10	arahy.Tifrunner.gnm1.ann1.TIWB5X	27.0665	-7.19602	0.953283	-7.54867	4.4e-14	3.22e-13	Downregulated
11	arahy.Tifrunner.gnm1.ann1.06QKUB	219.177	-7.19231	0.47889	-15.0187	5.54e-51	6.99e-49	Downregulated
12	arahy.Tifrunner.gnm1.ann1.KQL0FY	287.384	-7.16664	0.39749	-18.0297	1.14e-72	5.69e-70	Downregulated
13	arahy.Tifrunner.gnm1.ann1.R5QT9H	231.456	-7.14417	0.4244	-16.8336	1.38e-63	3.94e-61	Downregulated
14	arahy.Tifrunner.gnm1.ann1.ASAK87	166.065	-7.01481	0.451341	-15.5421	1.8e-54	2.97e-52	Downregulated
15	arahy.Tifrunner.gnm1.ann1.255V2J	21.9273	-6.88638	0.859747	-8.00977	1.15e-15	9.87e-15	Downregulated
16	arahy.Tifrunner.gnm1.ann1.YWUC8U	94.1988	-6.83266	0.622954	-10.9682	5.44e-28	1.43e-26	Downregulated
17	arahy.Tifrunner.gnm1.ann1.814H4H	89.9391	-6.82204	0.715195	-9.5387	1.45e-21	2.17e-20	Downregulated
18	arahy.Tifrunner.gnm1.ann1.C8D70D	78.7412	-6.80859	0.603969	-11.2731	1.78e-29	5.33e-28	Downregulated
19	arahy.Tifrunner.gnm1.ann1.M22KXN	19.8574	-6.75453	0.874484	-7.72402	1.13e-14	8.77e-14	Downregulated
20	arahy.Tifrunner.gnm1.ann1.YZ918W	338.101	-6.74191	0.337191	-19.9943	6.17e-89	6.46e-86	Downregulated
21	arahy.Tifrunner.gnm1.ann1.XMF1GC	649.632	-6.7334	0.430107	-15.6552	3.06e-55	5.28e-53	Downregulated
22	arahy.Tifrunner.gnm1.ann1.UB7858	14.1015	-6.72686	0.932897	-7.21072	5.57e-13	3.64e-12	Downregulated
23	arahy.Tifrunner.gnm1.ann1.J3YA34	26.9985	-6.70982	0.883193	-7.59724	3.03e-14	2.25e-13	Downregulated
24	arahy.Tifrunner.gnm1.ann1.JNKN2S	13.2366	-6.63788	0.91005	-7.29397	3.01e-13	2.02e-12	Downregulated
25	arahy.Tifrunner.gnm1.ann1.J1V7G3	18.4986	-6.63469	0.926568	-7.1605	8.04e-13	5.16e-12	Downregulated
26	arahy.Tifrunner.gnm1.ann1.4VA7BX	2851.45	-6.6262	0.66857	-9.911	3.73e-23	6.46e-22	Downregulated
27	arahy.Tifrunner.gnm1.ann1.ES5DPS	18.125	-6.60078	0.909413	-7.25828	3.92e-13	2.6e-12	Downregulated
28	arahy.Tifrunner.gnm1.ann1.P1ZICW	56.481	-6.58133	0.701858	-9.37702	6.79e-21	9.62e-20	Downregulated
29	arahy.Tifrunner.gnm1.ann1.3YRJ0Q	124.651	-6.57332	0.486807	-13.5029	1.5e-41	1.04e-39	Downregulated
30	arahy.Tifrunner.gnm1.ann1.0V01Q6	131.627	-6.54703	0.474667	-13.7929	2.81e-43	2.2e-41	Downregulated
31	arahy.Tifrunner.gnm1.ann1.B3ZT22	139.032	-6.53899	0.564256	-11.5887	4.7e-31	1.6e-29	Downregulated
32	arahy.Tifrunner.gnm1.ann1.Q3RA0M	179.411	-6.52018	0.421921	-15.4536	7.14e-54	1.12e-51	Downregulated
33	arahy.Tifrunner.gnm1.ann1.GBEE9Q	134.395	-6.48664	0.583306	-11.1205	9.97e-29	2.78e-27	Downregulated
34	arahy.Tifrunner.gnm1.ann1.P2THRP	352.837	-6.40445	0.439374	-14.5763	3.98e-48	4.25e-46	Downregulated
35	arahy.Tifrunner.gnm1.ann1.V70XEM	8146.36	-6.39759	0.722214	-8.8583	8.12e-19	9.67e-18	Downregulated
36	arahy.Tifrunner.gnm1.ann1.904WUJ	971.921	-6.3868	0.482811	-13.2284	6.02e-40	3.71e-38	Downregulated
37	arahy.Tifrunner.gnm1.ann1.RVVZ6P	10.5286	-6.31681	0.886219	-7.12782	1.02e-12	6.47e-12	Downregulated
38	arahy.Tifrunner.gnm1.ann1.LSN1P0	10.2454	-6.28269	0.980901	-6.40502	1.5e-10	7.56e-10	Downregulated
39	arahy.Tifrunner.gnm1.ann1.NE5PRN	505.269	-6.2757	0.378965	-16.5601	1.35e-61	3.4e-59	Downregulated
40	arahy.Tifrunner.gnm1.ann1.YZ4W1Q	56.498	-6.22997	1.30552	-4.77202	1.82e-06	5.64e-06	Downregulated
41	arahy.Tifrunner.gnm1.ann1.8N9YYG	9.75058	-6.21145	0.876661	-7.08535	1.39e-12	8.67e-12	Downregulated
42	arahy.Tifrunner.gnm1.ann1.V1BMTR	9.69015	-6.19488	0.89482	-6.92305	4.42e-12	2.62e-11	Downregulated
43	arahy.Tifrunner.gnm1.ann1.DM1378	181.429	-6.16374	0.445078	-13.8487	1.3e-43	1.03e-41	Downregulated
44	arahy.Tifrunner.gnm1.ann1.FA7IGU	9.30448	-6.14984	0.943615	-6.51732	7.16e-11	3.73e-10	Downregulated
45	arahy.Tifrunner.gnm1.ann1.NY433L	13.0217	-6.11796	1.2861	-4.75698	1.97e-06	6.05e-06	Downregulated
46	arahy.Tifrunner.gnm1.ann1.Y4PC7W	357.442	-6.08492	0.940922	-6.46698	1e-10	5.12e-10	Downregulated
47	arahy.Tifrunner.gnm1.ann1.7LRL61	24.0051	-6.05439	0.818202	-7.39962	1.37e-13	9.47e-13	Downregulated
48	arahy.Tifrunner.gnm1.ann1.D32PCU	69.8246	-6.04773	0.682632	-8.85944	8.04e-19	9.58e-18	Downregulated
49	arahy.Tifrunner.gnm1.ann1.AL67ST	23.4548	-6.03272	0.832844	-7.24352	4.37e-13	2.89e-12	Downregulated
50	arahy.Tifrunner.gnm1.ann1.C4IV2D	376.242	-5.99012	0.421446	-14.2133	7.58e-46	7e-44	Downregulated
51	arahy.Tifrunner.gnm1.ann1.N0DIBZ	216.168	-5.9718	0.320789	-18.616	2.38e-77	1.53e-74	Downregulated
52	arahy.Tifrunner.gnm1.ann1.6F8CQC	694.219	-5.86009	0.269837	-21.7171	1.41e-104	2.64e-101	Downregulated
53	arahy.Tifrunner.gnm1.ann1.DNS17T	15.0557	-5.84171	1.01756	-5.74089	9.42e-09	3.86e-08	Downregulated
54	arahy.Tifrunner.gnm1.ann1.Z6VNPW	10.5338	-5.82465	0.875697	-6.65145	2.9e-11	1.58e-10	Downregulated
55	arahy.Tifrunner.gnm1.ann1.FUIL2B	244.814	-5.81547	0.361225	-16.0993	2.58e-58	5.43e-56	Downregulated
56	arahy.Tifrunner.gnm1.ann1.SX97YB	70.7196	-5.75697	0.490661	-11.7331	8.63e-32	3.09e-30	Downregulated
57	arahy.Tifrunner.gnm1.ann1.S76ADD	13.8755	-5.74302	0.947095	-6.06383	1.33e-09	6e-09	Downregulated
58	arahy.Tifrunner.gnm1.ann1.B867CA	9.7599	-5.72386	0.911601	-6.27891	3.41e-10	1.65e-09	Downregulated
59	arahy.Tifrunner.gnm1.ann1.3DVL7K	181.196	-5.70841	0.582176	-9.8053	1.07e-22	1.77e-21	Downregulated
60	arahy.Tifrunner.gnm1.ann1.L0ZIY2	55.4575	-5.70478	0.539701	-10.5703	4.09e-26	9.17e-25	Downregulated
61	arahy.Tifrunner.gnm1.ann1.A1DKIN	36.837	-5.69175	0.63305	-8.991	2.45e-19	3.07e-18	Downregulated
62	arahy.Tifrunner.gnm1.ann1.JK5PBI	6.75976	-5.68808	0.918898	-6.19011	6.01e-10	2.83e-09	Downregulated
63	arahy.Tifrunner.gnm1.ann1.4E1D17	9.45558	-5.6859	0.922871	-6.1611	7.22e-10	3.37e-09	Downregulated
64	arahy.Tifrunner.gnm1.ann1.PT3XB5	29.8538	-5.6704	0.689016	-8.2297	1.88e-16	1.76e-15	Downregulated
65	arahy.Tifrunner.gnm1.ann1.L82REB	6.79913	-5.66666	1.05293	-5.3818	7.37e-08	2.71e-07	Downregulated
66	arahy.Tifrunner.gnm1.ann1.FD34N0	46.6939	-5.65474	0.562146	-10.0592	8.37e-24	1.53e-22	Downregulated
67	arahy.Tifrunner.gnm1.ann1.04D7UL	18.1851	-5.64786	0.855385	-6.60271	4.04e-11	2.17e-10	Downregulated
68	arahy.Tifrunner.gnm1.ann1.L6WE06	12.8051	-5.60484	0.916271	-6.11701	9.53e-10	4.39e-09	Downregulated
69	arahy.Tifrunner.gnm1.ann1.34D5TH	8.9106	-5.59638	0.884952	-6.32394	2.55e-10	1.25e-09	Downregulated
70	arahy.Tifrunner.gnm1.ann1.R8JN66	8.90116	-5.59411	0.929143	-6.02072	1.74e-09	7.73e-09	Downregulated
71	arahy.Tifrunner.gnm1.ann1.TNFT39	937.432	-5.58184	0.640781	-8.711	3.01e-18	3.38e-17	Downregulated
72	arahy.Tifrunner.gnm1.ann1.G7NFM2	46.2579	-5.57528	0.571579	-9.75418	1.77e-22	2.87e-21	Downregulated
73	arahy.Tifrunner.gnm1.ann1.KT6FMN	788.623	-5.55251	0.689592	-8.05188	8.15e-16	7.11e-15	Downregulated
74	arahy.Tifrunner.gnm1.ann1.FENI28	8.8277	-5.55015	1.38272	-4.01393	5.97e-05	0.000150353	Downregulated
75	arahy.Tifrunner.gnm1.ann1.M1DDN9	639.421	-5.54787	1.07718	-5.15038	2.6e-07	8.92e-07	Downregulated
76	arahy.Tifrunner.gnm1.ann1.2G56ZD	41.0862	-5.53371	0.869228	-6.36624	1.94e-10	9.63e-10	Downregulated
77	arahy.Tifrunner.gnm1.ann1.460N9P	4888.48	-5.5327	0.361984	-15.2844	9.72e-53	1.38e-50	Downregulated
78	arahy.Tifrunner.gnm1.ann1.8KV2S6	55.3982	-5.52902	0.495642	-11.1553	6.75e-29	1.92e-27	Downregulated
79	arahy.Tifrunner.gnm1.ann1.LKBY4F	6.02953	-5.50911	1.04457	-5.27403	1.33e-07	4.75e-07	Downregulated
80	arahy.Tifrunner.gnm1.ann1.FBB3R8	212.635	-5.46604	0.467434	-11.6937	1.37e-31	4.85e-30	Downregulated
81	arahy.Tifrunner.gnm1.ann1.R60S0X	5.96219	-5.45599	1.16362	-4.6888	2.75e-06	8.28e-06	Downregulated
82	arahy.Tifrunner.gnm1.ann1.PZ1MK0	35.2597	-5.45336	0.766168	-7.1177	1.1e-12	6.93e-12	Downregulated
83	arahy.Tifrunner.gnm1.ann1.259I69	45.2617	-5.42752	0.539611	-10.0582	8.45e-24	1.54e-22	Downregulated
84	arahy.Tifrunner.gnm1.ann1.II6FYR	10588.5	-5.39935	0.343363	-15.7249	1.02e-55	1.78e-53	Downregulated
85	arahy.Tifrunner.gnm1.ann1.RTT5QY	5.60657	-5.39762	1.17967	-4.57553	4.75e-06	1.39e-05	Downregulated
86	arahy.Tifrunner.gnm1.ann1.J13BPB	7.71915	-5.39009	0.902574	-5.97191	2.34e-09	1.03e-08	Downregulated
87	arahy.Tifrunner.gnm1.ann1.AI6K9X	7.68798	-5.38095	0.955903	-5.62918	1.81e-08	7.18e-08	Downregulated
88	arahy.Tifrunner.gnm1.ann1.PG586I	15.0843	-5.37991	1.00549	-5.35053	8.77e-08	3.19e-07	Downregulated
89	arahy.Tifrunner.gnm1.ann1.B2UJBF	19.7678	-5.3771	0.819497	-6.56146	5.33e-11	2.82e-10	Downregulated
90	arahy.Tifrunner.gnm1.ann1.8B5KZC	10.7872	-5.37637	0.892097	-6.02666	1.67e-09	7.47e-09	Downregulated
91	arahy.Tifrunner.gnm1.ann1.07S39J	7.67049	-5.37263	0.923321	-5.81881	5.93e-09	2.48e-08	Downregulated
92	arahy.Tifrunner.gnm1.ann1.Q2AYB8	316.497	-5.35853	0.353017	-15.1792	4.86e-52	6.52e-50	Downregulated
93	arahy.Tifrunner.gnm1.ann1.D52S1Z	19.5075	-5.35364	0.791565	-6.76336	1.35e-11	7.6e-11	Downregulated
94	arahy.Tifrunner.gnm1.ann1.J663RV	10.6208	-5.33425	1.33386	-3.99912	6.36e-05	0.000159551	Downregulated
95	arahy.Tifrunner.gnm1.ann1.ZW245F	5.33329	-5.32674	0.934255	-5.70158	1.19e-08	4.8e-08	Downregulated
96	arahy.Tifrunner.gnm1.ann1.JS39C6	784.599	-5.31651	0.446013	-11.9201	9.3e-33	3.61e-31	Downregulated
97	arahy.Tifrunner.gnm1.ann1.MGEP0F	82.2844	-5.30571	0.410334	-12.9302	3.04e-38	1.68e-36	Downregulated
98	arahy.Tifrunner.gnm1.ann1.2P95X7	58.4161	-5.28369	0.510059	-10.359	3.81e-25	7.86e-24	Downregulated
99	arahy.Tifrunner.gnm1.ann1.3LC685	31.6504	-5.27656	0.705877	-7.47519	7.71e-14	5.5e-13	Downregulated
100	arahy.Tifrunner.gnm1.ann1.U7G3WQ	28.2425	-5.27308	0.720666	-7.31695	2.54e-13	1.71e-12	Downregulated
101	arahy.Tifrunner.gnm1.ann1.ILC9IN	138.824	-5.25816	0.315392	-16.6718	2.1e-62	5.57e-60	Downregulated
102	arahy.Tifrunner.gnm1.ann1.IQ1ST7	6549.95	-5.24088	0.391795	-13.3766	8.29e-41	5.42e-39	Downregulated
103	arahy.Tifrunner.gnm1.ann1.53PB3U	533.09	-5.22781	0.485684	-10.7638	5.1e-27	1.23e-25	Downregulated
104	arahy.Tifrunner.gnm1.ann1.6SF5PD	9.93907	-5.21556	1.20086	-4.34318	1.4e-05	3.86e-05	Downregulated
105	arahy.Tifrunner.gnm1.ann1.LK9X6D	4.89146	-5.21487	1.01778	-5.12379	2.99e-07	1.02e-06	Downregulated
106	arahy.Tifrunner.gnm1.ann1.S60DDY	9.58841	-5.1817	0.924032	-5.60771	2.05e-08	8.08e-08	Downregulated
107	arahy.Tifrunner.gnm1.ann1.4UH4YI	187.487	-5.17548	0.374654	-13.814	2.1e-43	1.65e-41	Downregulated
108	arahy.Tifrunner.gnm1.ann1.Z8MM0U	20.7203	-5.16161	0.732797	-7.04371	1.87e-12	1.16e-11	Downregulated
109	arahy.Tifrunner.gnm1.ann1.KQH5YQ	281.722	-5.15408	0.256533	-20.0913	8.79e-90	9.44e-87	Downregulated
110	arahy.Tifrunner.gnm1.ann1.KYR2NU	85.5415	-5.15345	0.415239	-12.4108	2.28e-35	1.06e-33	Downregulated
111	arahy.Tifrunner.gnm1.ann1.IY9IB8	168.835	-5.15213	0.375991	-13.7028	9.77e-43	7.3e-41	Downregulated
112	arahy.Tifrunner.gnm1.ann1.YRJ59F	12.7932	-5.13723	0.84031	-6.1135	9.75e-10	4.48e-09	Downregulated
113	arahy.Tifrunner.gnm1.ann1.YSVF0U	11936.2	-5.11344	0.368415	-13.8796	8.43e-44	6.79e-42	Downregulated
114	arahy.Tifrunner.gnm1.ann1.K3HUWZ	57.6418	-5.11296	0.74633	-6.8508	7.34e-12	4.25e-11	Downregulated
115	arahy.Tifrunner.gnm1.ann1.P9TBRI	6.38455	-5.10532	0.915327	-5.5776	2.44e-08	9.53e-08	Downregulated
116	arahy.Tifrunner.gnm1.ann1.2Y0GDL	139.433	-5.10339	0.340482	-14.9887	8.7e-51	1.08e-48	Downregulated
117	arahy.Tifrunner.gnm1.ann1.LY00QK	889.371	-5.08299	0.515649	-9.85746	6.36e-23	1.08e-21	Downregulated
118	arahy.Tifrunner.gnm1.ann1.XPG0M7	16.3626	-5.08283	0.796402	-6.38223	1.75e-10	8.71e-10	Downregulated
119	arahy.Tifrunner.gnm1.ann1.ISY40W	58.1331	-5.06122	0.437955	-11.5565	6.84e-31	2.3e-29	Downregulated
120	arahy.Tifrunner.gnm1.ann1.K3RR71	516.035	-5.05355	0.508386	-9.94037	2.78e-23	4.84e-22	Downregulated
121	arahy.Tifrunner.gnm1.ann1.P4YVW3	42.2209	-5.04276	0.598784	-8.42167	3.71e-17	3.75e-16	Downregulated
122	arahy.Tifrunner.gnm1.ann1.4I2ZCD	541.212	-5.0354	0.259803	-19.3816	1.1e-83	9.47e-81	Downregulated
123	arahy.Tifrunner.gnm1.ann1.XD4R0P	8.71008	-5.01928	0.93849	-5.34825	8.88e-08	3.23e-07	Downregulated
124	arahy.Tifrunner.gnm1.ann1.4DD1B6	19.6727	-5.00507	0.702938	-7.12021	1.08e-12	6.81e-12	Downregulated
125	arahy.Tifrunner.gnm1.ann1.AN1CAJ	284.099	-4.9789	0.235046	-21.1827	1.38e-99	2.11e-96	Downregulated
126	arahy.Tifrunner.gnm1.ann1.AVLK1T	11.3646	-4.96976	0.864739	-5.74712	9.08e-09	3.73e-08	Downregulated
127	arahy.Tifrunner.gnm1.ann1.GX4Q6M	414.074	-4.96843	0.824213	-6.02809	1.66e-09	7.41e-09	Downregulated
128	arahy.Tifrunner.gnm1.ann1.D17M73	5.8604	-4.96779	1.01632	-4.88799	1.02e-06	3.25e-06	Downregulated
129	arahy.Tifrunner.gnm1.ann1.Z1LVAD	4.03778	-4.94722	1.09154	-4.53234	5.83e-06	1.69e-05	Downregulated
130	arahy.Tifrunner.gnm1.ann1.8A6SW6	205.614	-4.94332	0.346668	-14.2595	3.91e-46	3.67e-44	Downregulated
131	arahy.Tifrunner.gnm1.ann1.8K8BBG	276.475	-4.94146	0.454721	-10.867	1.66e-27	4.17e-26	Downregulated
132	arahy.Tifrunner.gnm1.ann1.L4FE7K	6374.69	-4.93127	0.36692	-13.4396	3.54e-41	2.39e-39	Downregulated
133	arahy.Tifrunner.gnm1.ann1.X7VV7H	2493.34	-4.92783	0.392672	-12.5495	4e-36	1.94e-34	Downregulated
134	arahy.Tifrunner.gnm1.ann1.W8MD7M	4.03562	-4.91913	1.03151	-4.76887	1.85e-06	5.72e-06	Downregulated
135	arahy.Tifrunner.gnm1.ann1.IQ5AU2	6870.33	-4.89154	0.772315	-6.33361	2.39e-10	1.18e-09	Downregulated
136	arahy.Tifrunner.gnm1.ann1.72QZIF	127.845	-4.88306	0.400109	-12.2043	2.95e-34	1.27e-32	Downregulated
137	arahy.Tifrunner.gnm1.ann1.V592UR	47.1753	-4.87617	0.558763	-8.72671	2.62e-18	2.96e-17	Downregulated
138	arahy.Tifrunner.gnm1.ann1.73LR1S	17.5166	-4.87388	0.759602	-6.41636	1.4e-10	7.03e-10	Downregulated
139	arahy.Tifrunner.gnm1.ann1.JHRC9Q	5.56684	-4.86205	0.945595	-5.14179	2.72e-07	9.32e-07	Downregulated
140	arahy.Tifrunner.gnm1.ann1.JM7P1B	3.86804	-4.86202	1.18993	-4.08597	4.39e-05	0.000112758	Downregulated
141	arahy.Tifrunner.gnm1.ann1.LG0JC8	250.18	-4.85816	0.564248	-8.60998	7.31e-18	7.89e-17	Downregulated
142	arahy.Tifrunner.gnm1.ann1.E6IN6R	326.853	-4.84704	0.315698	-15.3534	3.36e-53	4.94e-51	Downregulated
143	arahy.Tifrunner.gnm1.ann1.IK0U2W	150.433	-4.83679	0.317493	-15.2343	2.09e-52	2.88e-50	Downregulated
144	arahy.Tifrunner.gnm1.ann1.9VF770	551.422	-4.81099	0.285476	-16.8525	1.01e-63	2.96e-61	Downregulated
145	arahy.Tifrunner.gnm1.ann1.M165LK	28.7074	-4.80791	0.596935	-8.05433	7.99e-16	6.98e-15	Downregulated
146	arahy.Tifrunner.gnm1.ann1.X11R4G	37.5672	-4.80701	0.633848	-7.58385	3.35e-14	2.49e-13	Downregulated
147	arahy.Tifrunner.gnm1.ann1.AK2RAC	3.68268	-4.80415	1.02358	-4.69346	2.69e-06	8.11e-06	Downregulated
148	arahy.Tifrunner.gnm1.ann1.A4E3FF	13.4537	-4.79226	0.760917	-6.29801	3.01e-10	1.47e-09	Downregulated
149	arahy.Tifrunner.gnm1.ann1.ILK6IZ	7.13309	-4.78116	0.908667	-5.26173	1.43e-07	5.05e-07	Downregulated
150	arahy.Tifrunner.gnm1.ann1.DV8NSN	5.19422	-4.78108	0.935363	-5.11147	3.2e-07	1.09e-06	Downregulated
151	arahy.Tifrunner.gnm1.ann1.37HYKA	86.4909	-4.77064	0.322981	-14.7707	2.26e-49	2.59e-47	Downregulated
152	arahy.Tifrunner.gnm1.ann1.NS7LJX	127.483	-4.76016	0.641521	-7.42011	1.17e-13	8.18e-13	Downregulated
153	arahy.Tifrunner.gnm1.ann1.EWB98H	7.01061	-4.75588	0.975832	-4.87367	1.1e-06	3.48e-06	Downregulated
154	arahy.Tifrunner.gnm1.ann1.5KG3L9	123.001	-4.7541	0.454615	-10.4574	1.35e-25	2.9e-24	Downregulated
155	arahy.Tifrunner.gnm1.ann1.338FND	3.59643	-4.74608	1.07892	-4.39892	1.09e-05	3.04e-05	Downregulated
156	arahy.Tifrunner.gnm1.ann1.HBLX5S	4.98225	-4.74416	0.93671	-5.06471	4.09e-07	1.37e-06	Downregulated
157	arahy.Tifrunner.gnm1.ann1.IV001U	62.4879	-4.74008	0.537284	-8.8223	1.12e-18	1.31e-17	Downregulated
158	arahy.Tifrunner.gnm1.ann1.EC9JDS	56.6232	-4.73403	0.486825	-9.7243	2.38e-22	3.79e-21	Downregulated
159	arahy.Tifrunner.gnm1.ann1.LJEZ0V	37.7565	-4.73392	0.573004	-8.26157	1.44e-16	1.36e-15	Downregulated
160	arahy.Tifrunner.gnm1.ann1.1D4BVZ	233.308	-4.73247	0.265016	-17.8573	2.54e-71	1.17e-68	Downregulated
161	arahy.Tifrunner.gnm1.ann1.S8W2EX	417.132	-4.73171	0.885483	-5.34365	9.11e-08	3.31e-07	Downregulated
162	arahy.Tifrunner.gnm1.ann1.27N6DD	35.0121	-4.72005	0.508448	-9.28325	1.64e-20	2.26e-19	Downregulated
163	arahy.Tifrunner.gnm1.ann1.UUKH7B	3.42659	-4.7179	0.96968	-4.86542	1.14e-06	3.63e-06	Downregulated
164	arahy.Tifrunner.gnm1.ann1.VTG82A	9.56718	-4.71428	0.885974	-5.32102	1.03e-07	3.72e-07	Downregulated
165	arahy.Tifrunner.gnm1.ann1.KMJ8U9	121.886	-4.70452	0.324032	-14.5187	9.23e-48	9.69e-46	Downregulated
166	arahy.Tifrunner.gnm1.ann1.I2HAHG	24.1715	-4.69544	0.613421	-7.65452	1.94e-14	1.47e-13	Downregulated
167	arahy.Tifrunner.gnm1.ann1.UUM6SM	6.93852	-4.67717	1.08012	-4.33024	1.49e-05	4.08e-05	Downregulated
168	arahy.Tifrunner.gnm1.ann1.MR686J	3.40656	-4.67505	1.29763	-3.60277	0.000314849	0.000716775	Downregulated
169	arahy.Tifrunner.gnm1.ann1.TZ37EQ	53.0604	-4.67017	0.726215	-6.43084	1.27e-10	6.42e-10	Downregulated
170	arahy.Tifrunner.gnm1.ann1.1KT24E	4.83017	-4.66948	1.16493	-4.00838	6.11e-05	0.000153736	Downregulated
171	arahy.Tifrunner.gnm1.ann1.H9TBH9	328.546	-4.65979	0.803096	-5.80228	6.54e-09	2.73e-08	Downregulated
172	arahy.Tifrunner.gnm1.ann1.QVS58C	69.6077	-4.65217	0.434191	-10.7146	8.69e-27	2.06e-25	Downregulated
173	arahy.Tifrunner.gnm1.ann1.4S09TY	153.393	-4.64873	0.272087	-17.0854	1.91e-65	6.11e-63	Downregulated
174	arahy.Tifrunner.gnm1.ann1.LZE6WS	3.41292	-4.64399	1.02013	-4.55234	5.31e-06	1.54e-05	Downregulated
175	arahy.Tifrunner.gnm1.ann1.QZ7424	25.9472	-4.63046	0.677471	-6.83492	8.2e-12	4.73e-11	Downregulated
176	arahy.Tifrunner.gnm1.ann1.JAX97A	3.23235	-4.61291	1.03713	-4.44776	8.68e-06	2.45e-05	Downregulated
177	arahy.Tifrunner.gnm1.ann1.TCGF9G	4.67166	-4.60786	1.12406	-4.09932	4.14e-05	0.000106819	Downregulated
178	arahy.Tifrunner.gnm1.ann1.JB0HVI	32.1822	-4.60251	0.545352	-8.43952	3.19e-17	3.24e-16	Downregulated
179	arahy.Tifrunner.gnm1.ann1.12FNT9	8.73371	-4.59423	0.84982	-5.40612	6.44e-08	2.38e-07	Downregulated
180	arahy.Tifrunner.gnm1.ann1.X9ZZC1	32.3652	-4.5938	0.503903	-9.11643	7.76e-20	1.01e-18	Downregulated
181	arahy.Tifrunner.gnm1.ann1.8YF2Q3	6.5218	-4.57807	0.96731	-4.73279	2.21e-06	6.77e-06	Downregulated
182	arahy.Tifrunner.gnm1.ann1.Z2RDVM	171.657	-4.5777	0.831455	-5.50564	3.68e-08	1.4e-07	Downregulated
183	arahy.Tifrunner.gnm1.ann1.G9Z134	228.098	-4.56522	0.327855	-13.9245	4.49e-44	3.69e-42	Downregulated
184	arahy.Tifrunner.gnm1.ann1.IR5FBL	8.75499	-4.56133	0.882049	-5.17128	2.32e-07	8.02e-07	Downregulated
185	arahy.Tifrunner.gnm1.ann1.XW3T4W	1236.43	-4.561	0.133533	-34.1563	1.08e-255	4.63e-251	Downregulated
186	arahy.Tifrunner.gnm1.ann1.J31RGV	8.20487	-4.55478	1.03979	-4.38046	1.18e-05	3.29e-05	Downregulated
187	arahy.Tifrunner.gnm1.ann1.V0CC5T	68.1899	-4.5545	0.365096	-12.4748	1.02e-35	4.83e-34	Downregulated
188	arahy.Tifrunner.gnm1.ann1.6YT2J6	81.0667	-4.55134	0.352707	-12.904	4.27e-38	2.34e-36	Downregulated
189	arahy.Tifrunner.gnm1.ann1.TVQ2CS	11.0078	-4.54075	0.773436	-5.87089	4.33e-09	1.85e-08	Downregulated
190	arahy.Tifrunner.gnm1.ann1.RB3Z54	4.41466	-4.53984	0.942366	-4.81749	1.45e-06	4.55e-06	Downregulated
191	arahy.Tifrunner.gnm1.ann1.R33HCR	134.321	-4.5376	0.292134	-15.5326	2.09e-54	3.44e-52	Downregulated
192	arahy.Tifrunner.gnm1.ann1.L60JVI	4.3382	-4.53531	0.968642	-4.68213	2.84e-06	8.54e-06	Downregulated
193	arahy.Tifrunner.gnm1.ann1.F447LS	8.42322	-4.51687	0.882314	-5.11935	3.07e-07	1.04e-06	Downregulated
194	arahy.Tifrunner.gnm1.ann1.BH9RMT	13.4013	-4.51535	0.759618	-5.94424	2.78e-09	1.21e-08	Downregulated
195	arahy.Tifrunner.gnm1.ann1.QUK9AW	114.55	-4.51186	0.338519	-13.3282	1.59e-40	1.02e-38	Downregulated
196	arahy.Tifrunner.gnm1.ann1.DFF73A	70.8062	-4.51083	0.359683	-12.5411	4.45e-36	2.15e-34	Downregulated
197	arahy.Tifrunner.gnm1.ann1.A988JE	4.1728	-4.51006	1.03404	-4.3616	1.29e-05	3.57e-05	Downregulated
198	arahy.Tifrunner.gnm1.ann1.FFV8SF	3.05104	-4.50448	1.08427	-4.1544	3.26e-05	8.52e-05	Downregulated
199	arahy.Tifrunner.gnm1.ann1.1YYJ7Z	431.603	-4.50101	0.758214	-5.93634	2.91e-09	1.26e-08	Downregulated
200	arahy.Tifrunner.gnm1.ann1.BCU2N4	44.4969	-4.48492	0.476378	-9.41461	4.75e-21	6.81e-20	Downregulated
201	arahy.Tifrunner.gnm1.ann1.QWHF22	2.97718	-4.48447	1.1768	-3.81075	0.000138548	0.000332064	Downregulated
202	arahy.Tifrunner.gnm1.ann1.HT9G48	84.863	-4.48219	0.309793	-14.4684	1.92e-47	1.94e-45	Downregulated
203	arahy.Tifrunner.gnm1.ann1.5S4QRF	55.6395	-4.48085	0.401722	-11.1541	6.84e-29	1.94e-27	Downregulated
204	arahy.Tifrunner.gnm1.ann1.8M77KD	109.009	-4.47905	0.542852	-8.25096	1.57e-16	1.48e-15	Downregulated
205	arahy.Tifrunner.gnm1.ann1.U3CTV6	2.99109	-4.47463	1.0735	-4.16827	3.07e-05	8.05e-05	Downregulated
206	arahy.Tifrunner.gnm1.ann1.Z5I6I4	16.1829	-4.47163	0.721553	-6.19723	5.75e-10	2.71e-09	Downregulated
207	arahy.Tifrunner.gnm1.ann1.ENL36S	20.9794	-4.46749	0.58203	-7.6757	1.65e-14	1.26e-13	Downregulated
208	arahy.Tifrunner.gnm1.ann1.FQDW8Y	8.00808	-4.46661	0.875133	-5.10392	3.33e-07	1.13e-06	Downregulated
209	arahy.Tifrunner.gnm1.ann1.9RI9QX	829.096	-4.45622	0.523499	-8.51238	1.7e-17	1.78e-16	Downregulated
210	arahy.Tifrunner.gnm1.ann1.DG70MC	10.7402	-4.45606	0.779415	-5.71719	1.08e-08	4.4e-08	Downregulated
211	arahy.Tifrunner.gnm1.ann1.4E7AR5	30.8526	-4.44751	0.528546	-8.41463	3.94e-17	3.97e-16	Downregulated
212	arahy.Tifrunner.gnm1.ann1.B2M8AQ	12.9593	-4.44688	0.838571	-5.30293	1.14e-07	4.08e-07	Downregulated
213	arahy.Tifrunner.gnm1.ann1.BF7YHD	103.303	-4.445	0.316447	-14.0466	8.08e-45	7e-43	Downregulated
214	arahy.Tifrunner.gnm1.ann1.DL4VJP	4.15021	-4.44354	0.961634	-4.62082	3.82e-06	1.13e-05	Downregulated
215	arahy.Tifrunner.gnm1.ann1.DML5UT	22816.8	-4.44253	0.88522	-5.01856	5.21e-07	1.72e-06	Downregulated
216	arahy.Tifrunner.gnm1.ann1.V5X90G	2.8886	-4.43166	1.05537	-4.19915	2.68e-05	7.09e-05	Downregulated
217	arahy.Tifrunner.gnm1.ann1.SNW2XV	4.01129	-4.42257	0.930471	-4.75305	2e-06	6.16e-06	Downregulated
218	arahy.Tifrunner.gnm1.ann1.9T1BFY	13.3396	-4.41977	0.733921	-6.02213	1.72e-09	7.67e-09	Downregulated
219	arahy.Tifrunner.gnm1.ann1.4GMU31	5.7105	-4.41876	0.989655	-4.46495	8.01e-06	2.28e-05	Downregulated
220	arahy.Tifrunner.gnm1.ann1.UGZ8FE	8.0578	-4.41444	1.32059	-3.34278	0.000829425	0.00177418	Downregulated
221	arahy.Tifrunner.gnm1.ann1.D34PF8	3.96794	-4.40101	1.0743	-4.09663	4.19e-05	0.00010795	Downregulated
222	arahy.Tifrunner.gnm1.ann1.YJX7RI	5.53498	-4.39367	1.04692	-4.19674	2.71e-05	7.16e-05	Downregulated
223	arahy.Tifrunner.gnm1.ann1.2C7VYD	99.3387	-4.39155	0.287995	-15.2487	1.68e-52	2.33e-50	Downregulated
224	arahy.Tifrunner.gnm1.ann1.7F1JQP	154994	-4.38202	0.498327	-8.79347	1.45e-18	1.68e-17	Downregulated
225	arahy.Tifrunner.gnm1.ann1.X34WJS	2.73558	-4.37815	1.09481	-3.999	6.36e-05	0.000159599	Downregulated
226	arahy.Tifrunner.gnm1.ann1.D6KE7U	14.9632	-4.37321	0.753703	-5.8023	6.54e-09	2.73e-08	Downregulated
227	arahy.Tifrunner.gnm1.ann1.H6K3LP	26.4264	-4.35797	0.840733	-5.18354	2.18e-07	7.54e-07	Downregulated
228	arahy.Tifrunner.gnm1.ann1.QL5RCW	60.2727	-4.35638	0.429688	-10.1385	3.73e-24	7.01e-23	Downregulated
229	arahy.Tifrunner.gnm1.ann1.581R81	3.89761	-4.35603	1.07579	-4.04913	5.14e-05	0.000130652	Downregulated
230	arahy.Tifrunner.gnm1.ann1.75XT4J	49.4112	-4.35348	0.443005	-9.82714	8.6e-23	1.44e-21	Downregulated
231	arahy.Tifrunner.gnm1.ann1.9TS7X7	332.216	-4.34438	0.353392	-12.2933	9.83e-35	4.36e-33	Downregulated
232	arahy.Tifrunner.gnm1.ann1.TIU233	3.79765	-4.3221	1.2958	-3.33546	0.000851569	0.00181928	Downregulated
233	arahy.Tifrunner.gnm1.ann1.M2LW4E	55.1206	-4.31357	0.379369	-11.3704	5.87e-30	1.84e-28	Downregulated
234	arahy.Tifrunner.gnm1.ann1.ZSL5GJ	1205.42	-4.31241	0.541105	-7.96963	1.59e-15	1.35e-14	Downregulated
235	arahy.Tifrunner.gnm1.ann1.X6QATA	7.43893	-4.31216	0.904144	-4.76932	1.85e-06	5.71e-06	Downregulated
236	arahy.Tifrunner.gnm1.ann1.S3991D	2.6105	-4.31039	1.23188	-3.49904	0.000466932	0.00103593	Downregulated
237	arahy.Tifrunner.gnm1.ann1.U6WJF3	133.595	-4.30991	0.834062	-5.16737	2.37e-07	8.18e-07	Downregulated
238	arahy.Tifrunner.gnm1.ann1.T78K8J	130534	-4.28918	0.520206	-8.24516	1.65e-16	1.55e-15	Downregulated
239	arahy.Tifrunner.gnm1.ann1.3BKK3V	3.58871	-4.28608	0.980287	-4.37227	1.23e-05	3.41e-05	Downregulated
240	arahy.Tifrunner.gnm1.ann1.JZY96Q	101.021	-4.28572	0.277558	-15.4408	8.7e-54	1.35e-51	Downregulated
241	arahy.Tifrunner.gnm1.ann1.CW0S7X	177.337	-4.28175	0.421504	-10.1583	3.04e-24	5.78e-23	Downregulated
242	arahy.Tifrunner.gnm1.ann1.3D1CEA	5664.78	-4.25533	0.939746	-4.52818	5.95e-06	1.72e-05	Downregulated
243	arahy.Tifrunner.gnm1.ann1.VU1QU6	263.41	-4.24947	0.70034	-6.06773	1.3e-09	5.87e-09	Downregulated
244	arahy.Tifrunner.gnm1.ann1.I5JPYW	616.367	-4.23928	0.37376	-11.3423	8.1e-30	2.51e-28	Downregulated
245	arahy.Tifrunner.gnm1.ann1.LTQN7Y	166.39	-4.23748	0.333079	-12.7221	4.45e-37	2.28e-35	Downregulated
246	arahy.Tifrunner.gnm1.ann1.3FUU87	7.06336	-4.23553	0.885926	-4.7809	1.75e-06	5.41e-06	Downregulated
247	arahy.Tifrunner.gnm1.ann1.K67Y9K	164.761	-4.23463	0.736836	-5.74705	9.08e-09	3.73e-08	Downregulated
248	arahy.Tifrunner.gnm1.ann1.S5JADZ	3.64735	-4.23159	1.00976	-4.19069	2.78e-05	7.34e-05	Downregulated
249	arahy.Tifrunner.gnm1.ann1.E9BLTS	24.9796	-4.23098	0.522341	-8.10004	5.49e-16	4.89e-15	Downregulated
250	arahy.Tifrunner.gnm1.ann1.L4Z9YE	353.574	-4.21976	0.357781	-11.7943	4.18e-32	1.54e-30	Downregulated
251	arahy.Tifrunner.gnm1.ann1.00V3DL	3509.69	-4.21625	0.274639	-15.352	3.43e-53	5.03e-51	Downregulated
252	arahy.Tifrunner.gnm1.ann1.HC540V	19.7843	-4.20162	0.626808	-6.70319	2.04e-11	1.13e-10	Downregulated
253	arahy.Tifrunner.gnm1.ann1.T02STS	13.2256	-4.20065	0.67301	-6.24158	4.33e-10	2.07e-09	Downregulated
254	arahy.Tifrunner.gnm1.ann1.UI4NB4	2.39995	-4.19701	1.03885	-4.04006	5.34e-05	0.000135563	Downregulated
255	arahy.Tifrunner.gnm1.ann1.9U88P8	4.91705	-4.19246	1.01559	-4.12811	3.66e-05	9.49e-05	Downregulated
256	arahy.Tifrunner.gnm1.ann1.AXQD4Y	372.012	-4.17768	0.356158	-11.7298	8.96e-32	3.2e-30	Downregulated
257	arahy.Tifrunner.gnm1.ann1.UWI1DT	3.50276	-4.17569	0.981633	-4.25382	2.1e-05	5.64e-05	Downregulated
258	arahy.Tifrunner.gnm1.ann1.YT5F2Q	46.6874	-4.15975	0.373117	-11.1487	7.27e-29	2.06e-27	Downregulated
259	arahy.Tifrunner.gnm1.ann1.SSU5GD	2.37207	-4.15374	1.04655	-3.96897	7.22e-05	0.000179872	Downregulated
260	arahy.Tifrunner.gnm1.ann1.U2VSD4	37.6624	-4.15368	0.437699	-9.4898	2.31e-21	3.42e-20	Downregulated
261	arahy.Tifrunner.gnm1.ann1.PUDN4D	151.005	-4.15081	0.724533	-5.72895	1.01e-08	4.13e-08	Downregulated
262	arahy.Tifrunner.gnm1.ann1.KRYL0S	364.874	-4.14929	0.306987	-13.5162	1.26e-41	8.74e-40	Downregulated
263	arahy.Tifrunner.gnm1.ann1.Z594AS	2.31898	-4.14338	1.02452	-4.04422	5.25e-05	0.000133261	Downregulated
264	arahy.Tifrunner.gnm1.ann1.WB5JTA	2.32225	-4.13565	1.16772	-3.54164	0.000397641	0.000890689	Downregulated
265	arahy.Tifrunner.gnm1.ann1.M02CD4	3.35033	-4.13561	1.00946	-4.09685	4.19e-05	0.000107859	Downregulated
266	arahy.Tifrunner.gnm1.ann1.G7FBFZ	55.9831	-4.13124	0.51752	-7.98276	1.43e-15	1.22e-14	Downregulated
267	arahy.Tifrunner.gnm1.ann1.VW9WRG	52.3072	-4.12834	0.528518	-7.81117	5.67e-15	4.53e-14	Downregulated
268	arahy.Tifrunner.gnm1.ann1.I2M58K	2.27755	-4.12817	1.11885	-3.68964	0.000224576	0.000521517	Downregulated
269	arahy.Tifrunner.gnm1.ann1.370AXC	854.595	-4.12668	0.695294	-5.93517	2.94e-09	1.27e-08	Downregulated
270	arahy.Tifrunner.gnm1.ann1.5K41TW	6.39266	-4.12	1.10119	-3.7414	0.000182995	0.000430967	Downregulated
271	arahy.Tifrunner.gnm1.ann1.MZFR22	23.2213	-4.11798	0.584198	-7.04895	1.8e-12	1.11e-11	Downregulated
272	arahy.Tifrunner.gnm1.ann1.ZIP96M	6308.55	-4.11668	0.556134	-7.40232	1.34e-13	9.29e-13	Downregulated
273	arahy.Tifrunner.gnm1.ann1.F7MB9I	6.11982	-4.11506	0.95548	-4.3068	1.66e-05	4.5e-05	Downregulated
274	arahy.Tifrunner.gnm1.ann1.X6IIW5	6.23134	-4.11154	0.880172	-4.67129	2.99e-06	8.99e-06	Downregulated
275	arahy.Tifrunner.gnm1.ann1.AUM5GA	245.487	-4.11078	1.2088	-3.40073	0.000672072	0.00145741	Downregulated
276	arahy.Tifrunner.gnm1.ann1.9K4854	1135.41	-4.1095	0.365241	-11.2515	2.28e-29	6.7e-28	Downregulated
277	arahy.Tifrunner.gnm1.ann1.0Z8MR5	10.6569	-4.10929	0.728094	-5.6439	1.66e-08	6.62e-08	Downregulated
278	arahy.Tifrunner.gnm1.ann1.IV9S0P	226.394	-4.09563	0.326382	-12.5486	4.05e-36	1.96e-34	Downregulated
279	arahy.Tifrunner.gnm1.ann1.HTR7RG	34.2266	-4.08185	0.427623	-9.54543	1.36e-21	2.04e-20	Downregulated
280	arahy.Tifrunner.gnm1.ann1.5Q2VXQ	15.9056	-4.08022	0.586356	-6.9586	3.44e-12	2.06e-11	Downregulated
281	arahy.Tifrunner.gnm1.ann1.7473D5	37.5376	-4.07891	1.06884	-3.81621	0.000135516	0.00032516	Downregulated
282	arahy.Tifrunner.gnm1.ann1.5G8A8Q	724.904	-4.06322	0.294903	-13.7781	3.45e-43	2.69e-41	Downregulated
283	arahy.Tifrunner.gnm1.ann1.X7K798	696.762	-4.05277	0.295582	-13.7112	8.7e-43	6.51e-41	Downregulated
284	arahy.Tifrunner.gnm1.ann1.K47WMW	151.199	-4.04479	0.250472	-16.1487	1.16e-58	2.48e-56	Downregulated
285	arahy.Tifrunner.gnm1.ann1.HJGN48	178.798	-4.04449	0.272098	-14.8641	5.64e-50	6.73e-48	Downregulated
286	arahy.Tifrunner.gnm1.ann1.S7MLB0	277.11	-4.0436	0.390218	-10.3624	3.68e-25	7.59e-24	Downregulated
287	arahy.Tifrunner.gnm1.ann1.V9W15Y	2.18833	-4.04195	1.09407	-3.69443	0.000220378	0.000512656	Downregulated
288	arahy.Tifrunner.gnm1.ann1.TQJ4QI	44.2805	-4.02846	0.95301	-4.22709	2.37e-05	6.31e-05	Downregulated
289	arahy.Tifrunner.gnm1.ann1.3X96H9	46.72	-4.01991	0.592684	-6.78256	1.18e-11	6.69e-11	Downregulated
290	arahy.Tifrunner.gnm1.ann1.WG9HC3	609.218	-4.01503	0.25473	-15.7619	5.69e-56	1.02e-53	Downregulated
291	arahy.Tifrunner.gnm1.ann1.TT5BBF	60.5917	-4.00126	0.406309	-9.84782	7e-23	1.19e-21	Downregulated
292	arahy.Tifrunner.gnm1.ann1.IT02W3	250.251	-4.00058	0.281558	-14.2087	8.09e-46	7.45e-44	Downregulated
293	arahy.Tifrunner.gnm1.ann1.JF0SCD	107.812	-3.99847	0.311082	-12.8534	8.23e-38	4.44e-36	Downregulated
294	arahy.Tifrunner.gnm1.ann1.MD79KS	5121.17	-3.99772	0.466568	-8.56835	1.05e-17	1.12e-16	Downregulated
295	arahy.Tifrunner.gnm1.ann1.D7HVAZ	4.39739	-3.99002	1.02533	-3.89145	9.96e-05	0.000243434	Downregulated
296	arahy.Tifrunner.gnm1.ann1.84EG73	18.607	-3.98846	0.586505	-6.80039	1.04e-11	5.95e-11	Downregulated
297	arahy.Tifrunner.gnm1.ann1.YS4IQ1	36.0163	-3.98549	0.629349	-6.33271	2.41e-10	1.18e-09	Downregulated
298	arahy.Tifrunner.gnm1.ann1.YP2NLQ	290.683	-3.98246	0.301925	-13.1902	9.99e-40	6.09e-38	Downregulated
299	arahy.Tifrunner.gnm1.ann1.F4M9UE	111.776	-3.9792	0.801701	-4.96345	6.93e-07	2.26e-06	Downregulated
300	arahy.Tifrunner.gnm1.ann1.WB441U	294.041	-3.9775	0.678217	-5.86464	4.5e-09	1.91e-08	Downregulated
301	arahy.Tifrunner.gnm1.ann1.X74CZZ	54.2033	-3.97343	0.394928	-10.0611	8.2e-24	1.5e-22	Downregulated
302	arahy.Tifrunner.gnm1.ann1.YMW3C5	66.9106	-3.97155	0.449901	-8.82762	1.07e-18	1.26e-17	Downregulated
303	arahy.Tifrunner.gnm1.ann1.B9QDDU	5.89772	-3.9699	0.962564	-4.1243	3.72e-05	9.64e-05	Downregulated
304	arahy.Tifrunner.gnm1.ann1.EAA3GC	65.5616	-3.96972	0.415349	-9.55754	1.21e-21	1.82e-20	Downregulated
305	arahy.Tifrunner.gnm1.ann1.MLL3SW	11.2838	-3.95599	0.805866	-4.909	9.15e-07	2.94e-06	Downregulated
306	arahy.Tifrunner.gnm1.ann1.2Q12N5	17.0074	-3.95225	0.615186	-6.42448	1.32e-10	6.68e-10	Downregulated
307	arahy.Tifrunner.gnm1.ann1.AM8NHJ	11.0929	-3.94735	0.700436	-5.63556	1.74e-08	6.93e-08	Downregulated
308	arahy.Tifrunner.gnm1.ann1.VGT3DW	74.661	-3.94466	0.353314	-11.1647	6.07e-29	1.73e-27	Downregulated
309	arahy.Tifrunner.gnm1.ann1.GFBT7E	434.145	-3.94222	0.526413	-7.48885	6.95e-14	4.98e-13	Downregulated
310	arahy.Tifrunner.gnm1.ann1.6JHG9N	83.4559	-3.93839	0.654917	-6.01357	1.81e-09	8.07e-09	Downregulated
311	arahy.Tifrunner.gnm1.ann1.G691ZN	114.153	-3.9381	0.395807	-9.94955	2.53e-23	4.45e-22	Downregulated
312	arahy.Tifrunner.gnm1.ann1.P3SJ11	7.52063	-3.93445	0.795905	-4.94337	7.68e-07	2.49e-06	Downregulated
313	arahy.Tifrunner.gnm1.ann1.A1W2MW	12.5348	-3.93344	0.684002	-5.75063	8.89e-09	3.65e-08	Downregulated
314	arahy.Tifrunner.gnm1.ann1.1BSW5W	1191.85	-3.91798	0.379392	-10.327	5.32e-25	1.09e-23	Downregulated
315	arahy.Tifrunner.gnm1.ann1.S63TS6	2.80669	-3.91253	1.06214	-3.68363	0.000229934	0.00053298	Downregulated
316	arahy.Tifrunner.gnm1.ann1.X644WC	7.5114	-3.91132	0.929004	-4.21023	2.55e-05	6.77e-05	Downregulated
317	arahy.Tifrunner.gnm1.ann1.4NL1XF	70.3604	-3.91112	0.455199	-8.59211	8.54e-18	9.15e-17	Downregulated
318	arahy.Tifrunner.gnm1.ann1.1B4KK2	19.7929	-3.90775	0.984973	-3.96737	7.27e-05	0.000181007	Downregulated
319	arahy.Tifrunner.gnm1.ann1.ELSY25	5.6274	-3.90564	1.03684	-3.76685	0.000165319	0.000391812	Downregulated
320	arahy.Tifrunner.gnm1.ann1.EA3Y50	45.9763	-3.90251	0.332593	-11.7336	8.57e-32	3.07e-30	Downregulated
321	arahy.Tifrunner.gnm1.ann1.1UL4FR	82.3364	-3.8888	0.24214	-16.0601	4.86e-58	9.98e-56	Downregulated
322	arahy.Tifrunner.gnm1.ann1.R7WU7D	1881.76	-3.88819	0.176638	-22.0122	2.2e-107	4.98e-104	Downregulated
323	arahy.Tifrunner.gnm1.ann1.3WH5A3	115.159	-3.88796	0.608448	-6.38996	1.66e-10	8.3e-10	Downregulated
324	arahy.Tifrunner.gnm1.ann1.FJEM6D	1.9422	-3.88402	1.11777	-3.4748	0.000511226	0.00112704	Downregulated
325	arahy.Tifrunner.gnm1.ann1.I34TML	60.7242	-3.88059	0.389306	-9.96798	2.1e-23	3.72e-22	Downregulated
326	arahy.Tifrunner.gnm1.ann1.YK9JS4	4.01644	-3.8662	1.17255	-3.29726	0.000976317	0.00206953	Downregulated
327	arahy.Tifrunner.gnm1.ann1.4EH76Y	7.08999	-3.86171	0.791534	-4.87877	1.07e-06	3.4e-06	Downregulated
328	arahy.Tifrunner.gnm1.ann1.V8035X	25.2842	-3.85993	0.49227	-7.84109	4.47e-15	3.6e-14	Downregulated
329	arahy.Tifrunner.gnm1.ann1.84K5HT	5.58288	-3.85002	0.921143	-4.17962	2.92e-05	7.68e-05	Downregulated
330	arahy.Tifrunner.gnm1.ann1.I6QGYY	21.5963	-3.84553	0.483907	-7.94683	1.91e-15	1.6e-14	Downregulated
331	arahy.Tifrunner.gnm1.ann1.XK4UQG	78.4496	-3.84471	0.352576	-10.9046	1.1e-27	2.8e-26	Downregulated
332	arahy.Tifrunner.gnm1.ann1.FJF87M	24.9305	-3.84384	0.495686	-7.7546	8.86e-15	6.96e-14	Downregulated
333	arahy.Tifrunner.gnm1.ann1.MN5499	5.53182	-3.84031	1.07065	-3.58688	0.000334662	0.000758625	Downregulated
334	arahy.Tifrunner.gnm1.ann1.06R3M2	7.15225	-3.8371	0.854677	-4.48954	7.14e-06	2.04e-05	Downregulated
335	arahy.Tifrunner.gnm1.ann1.A177PK	2.71053	-3.83409	1.01488	-3.77789	0.000158162	0.000375905	Downregulated
336	arahy.Tifrunner.gnm1.ann1.XQPR1E	766.267	-3.83212	0.21555	-17.7784	1.04e-70	4.6e-68	Downregulated
337	arahy.Tifrunner.gnm1.ann1.6F7MAW	87.211	-3.83067	0.805038	-4.75837	1.95e-06	6.01e-06	Downregulated
338	arahy.Tifrunner.gnm1.ann1.V1YCRI	91.7983	-3.83005	0.337938	-11.3336	8.95e-30	2.75e-28	Downregulated
339	arahy.Tifrunner.gnm1.ann1.1V9TKU	233.885	-3.82687	0.216561	-17.6711	7e-70	2.92e-67	Downregulated
340	arahy.Tifrunner.gnm1.ann1.7QC2VN	4129.88	-3.82639	0.277293	-13.7991	2.58e-43	2.02e-41	Downregulated
341	arahy.Tifrunner.gnm1.ann1.Z1CSCG	32.3405	-3.81575	0.653495	-5.83899	5.25e-09	2.21e-08	Downregulated
342	arahy.Tifrunner.gnm1.ann1.W45HF3	5.24578	-3.81435	0.923513	-4.13026	3.62e-05	9.41e-05	Downregulated
343	arahy.Tifrunner.gnm1.ann1.W4PCDV	654.243	-3.808	0.258546	-14.7285	4.23e-49	4.74e-47	Downregulated
344	arahy.Tifrunner.gnm1.ann1.D4358L	6.9613	-3.8021	0.781893	-4.86269	1.16e-06	3.67e-06	Downregulated
345	arahy.Tifrunner.gnm1.ann1.7NZ92R	18.1344	-3.80117	0.631845	-6.01598	1.79e-09	7.96e-09	Downregulated
346	arahy.Tifrunner.gnm1.ann1.N15R1L	420.86	-3.7928	0.239737	-15.8206	2.24e-56	4.11e-54	Downregulated
347	arahy.Tifrunner.gnm1.ann1.7Q31U7	142.632	-3.78179	0.262206	-14.423	3.71e-47	3.68e-45	Downregulated
348	arahy.Tifrunner.gnm1.ann1.8HJ1Q1	152.269	-3.77938	0.273319	-13.8277	1.73e-43	1.37e-41	Downregulated
349	arahy.Tifrunner.gnm1.ann1.59U9MN	91.4033	-3.77932	0.470298	-8.036	9.28e-16	8.05e-15	Downregulated
350	arahy.Tifrunner.gnm1.ann1.AVJN5E	104.474	-3.77498	0.290592	-12.9907	1.38e-38	7.87e-37	Downregulated
351	arahy.Tifrunner.gnm1.ann1.KTFK8B	2382.02	-3.77166	0.164992	-22.8597	1.17e-115	3.59e-112	Downregulated
352	arahy.Tifrunner.gnm1.ann1.E66HT9	53.2705	-3.7705	0.615698	-6.12395	9.13e-10	4.21e-09	Downregulated
353	arahy.Tifrunner.gnm1.ann1.59H3M1	89.8069	-3.76851	0.388122	-9.70961	2.74e-22	4.37e-21	Downregulated
354	arahy.Tifrunner.gnm1.ann1.RA52CN	2.5912	-3.76279	1.05026	-3.58274	0.000340011	0.000769368	Downregulated
355	arahy.Tifrunner.gnm1.ann1.0XTB7Y	85.3908	-3.75735	0.512448	-7.33216	2.26e-13	1.54e-12	Downregulated
356	arahy.Tifrunner.gnm1.ann1.61UQ0U	123.64	-3.75563	0.396961	-9.46093	3.05e-21	4.47e-20	Downregulated
357	arahy.Tifrunner.gnm1.ann1.BIJ6U4	3.58256	-3.75316	1.06701	-3.51745	0.000435711	0.000971031	Downregulated
358	arahy.Tifrunner.gnm1.ann1.BB9CZ8	783.846	-3.75291	0.197476	-19.0043	1.57e-80	1.16e-77	Downregulated
359	arahy.Tifrunner.gnm1.ann1.FFLV23	13.1814	-3.75039	0.611671	-6.13138	8.71e-10	4.02e-09	Downregulated
360	arahy.Tifrunner.gnm1.ann1.HKGP73	305.996	-3.74848	0.32607	-11.4959	1.38e-30	4.54e-29	Downregulated
361	arahy.Tifrunner.gnm1.ann1.ZS5XSZ	19.6265	-3.74645	0.837168	-4.47515	7.64e-06	2.18e-05	Downregulated
362	arahy.Tifrunner.gnm1.ann1.SMD16A	6.68877	-3.74598	0.841605	-4.45099	8.55e-06	2.42e-05	Downregulated
363	arahy.Tifrunner.gnm1.ann1.3K94ST	67.4634	-3.74262	0.267031	-14.0156	1.25e-44	1.07e-42	Downregulated
364	arahy.Tifrunner.gnm1.ann1.9U2L6D	747.808	-3.73675	0.165291	-22.6071	3.69e-113	1.06e-109	Downregulated
365	arahy.Tifrunner.gnm1.ann1.DCNL5J	254.855	-3.73315	0.416647	-8.95998	3.25e-19	4.02e-18	Downregulated
366	arahy.Tifrunner.gnm1.ann1.L35IVM	12360.9	-3.72679	0.240968	-15.4659	5.89e-54	9.34e-52	Downregulated
367	arahy.Tifrunner.gnm1.ann1.YE67MU	4.92499	-3.71744	0.894051	-4.15797	3.21e-05	8.4e-05	Downregulated
368	arahy.Tifrunner.gnm1.ann1.0D471F	310.649	-3.71421	0.196489	-18.9029	1.08e-79	7.48e-77	Downregulated
369	arahy.Tifrunner.gnm1.ann1.BWV8RN	1372.08	-3.71348	0.32148	-11.5512	7.28e-31	2.44e-29	Downregulated
370	arahy.Tifrunner.gnm1.ann1.SHC736	5.09145	-3.71202	0.941331	-3.94337	8.03e-05	0.000198998	Downregulated
371	arahy.Tifrunner.gnm1.ann1.Z4I6Z4	648.887	-3.71125	0.828706	-4.47837	7.52e-06	2.15e-05	Downregulated
372	arahy.Tifrunner.gnm1.ann1.H3PAM0	13.2188	-3.70828	0.907151	-4.08784	4.35e-05	0.000111887	Downregulated
373	arahy.Tifrunner.gnm1.ann1.8LUP6T	3.5906	-3.70444	1.09399	-3.38617	0.000708748	0.00153145	Downregulated
374	arahy.Tifrunner.gnm1.ann1.8R4GHU	15327.5	-3.69623	0.239326	-15.4443	8.24e-54	1.28e-51	Downregulated
375	arahy.Tifrunner.gnm1.ann1.JQV8BC	36.0675	-3.69408	1.04658	-3.52966	0.000416087	0.000929659	Downregulated
376	arahy.Tifrunner.gnm1.ann1.TG3K0K	77.9052	-3.68842	0.312785	-11.7922	4.28e-32	1.58e-30	Downregulated
377	arahy.Tifrunner.gnm1.ann1.YZ6HK5	5.02236	-3.68736	0.897695	-4.10759	4e-05	0.000103268	Downregulated
378	arahy.Tifrunner.gnm1.ann1.Q7RFLC	395.684	-3.68519	0.241725	-15.2453	1.77e-52	2.45e-50	Downregulated
379	arahy.Tifrunner.gnm1.ann1.7Q54VN	54.9091	-3.68348	0.585131	-6.29514	3.07e-10	1.49e-09	Downregulated
380	arahy.Tifrunner.gnm1.ann1.AAI0ZL	132.281	-3.68082	0.40222	-9.15125	5.63e-20	7.38e-19	Downregulated
381	arahy.Tifrunner.gnm1.ann1.985SC4	502.213	-3.67961	0.149957	-24.5378	5.83e-133	2.78e-129	Downregulated
382	arahy.Tifrunner.gnm1.ann1.H0VTBF	24.097	-3.67581	0.7444	-4.93795	7.89e-07	2.56e-06	Downregulated
383	arahy.Tifrunner.gnm1.ann1.C821YF	257.969	-3.66846	0.289036	-12.6921	6.54e-37	3.31e-35	Downregulated
384	arahy.Tifrunner.gnm1.ann1.FG5UUT	2715.38	-3.6674	0.251591	-14.5768	3.94e-48	4.22e-46	Downregulated
385	arahy.Tifrunner.gnm1.ann1.TS0267	8.93596	-3.66671	0.801779	-4.57321	4.8e-06	1.4e-05	Downregulated
386	arahy.Tifrunner.gnm1.ann1.K9IMQL	7.19329	-3.66524	0.953096	-3.84562	0.00012025	0.00029038	Downregulated
387	arahy.Tifrunner.gnm1.ann1.Z7YZLD	554.174	-3.6514	0.213257	-17.122	1.02e-65	3.38e-63	Downregulated
388	arahy.Tifrunner.gnm1.ann1.U6NA16	70.9969	-3.64767	0.353964	-10.3052	6.68e-25	1.36e-23	Downregulated
389	arahy.Tifrunner.gnm1.ann1.5QT5LS	10.8813	-3.64745	0.763471	-4.77746	1.78e-06	5.5e-06	Downregulated
390	arahy.Tifrunner.gnm1.ann1.PEMB6S	3.33337	-3.64635	1.1006	-3.31307	0.000922785	0.00196167	Downregulated
391	arahy.Tifrunner.gnm1.ann1.RY5C40	793.202	-3.64551	0.478707	-7.61533	2.63e-14	1.97e-13	Downregulated
392	arahy.Tifrunner.gnm1.ann1.R6J24R	368.596	-3.64003	0.128893	-28.2408	1.85e-175	1.59e-171	Downregulated
393	arahy.Tifrunner.gnm1.ann1.BLK73U	17.7791	-3.63776	0.721525	-5.04177	4.61e-07	1.54e-06	Downregulated
394	arahy.Tifrunner.gnm1.ann1.FV3N2Z	24.4641	-3.62595	0.558349	-6.49405	8.36e-11	4.32e-10	Downregulated
395	arahy.Tifrunner.gnm1.ann1.77LVUR	24.1223	-3.61956	0.423887	-8.53895	1.35e-17	1.43e-16	Downregulated
396	arahy.Tifrunner.gnm1.ann1.2A3E3X	62.5667	-3.61761	0.408201	-8.86235	7.83e-19	9.35e-18	Downregulated
397	arahy.Tifrunner.gnm1.ann1.XZH3XT	108.336	-3.61398	0.490032	-7.37499	1.64e-13	1.13e-12	Downregulated
398	arahy.Tifrunner.gnm1.ann1.8MUI2Y	940.135	-3.61171	0.217955	-16.5709	1.13e-61	2.86e-59	Downregulated
399	arahy.Tifrunner.gnm1.ann1.R45IF4	60.8851	-3.61166	0.294454	-12.2656	1.39e-34	6.09e-33	Downregulated
400	arahy.Tifrunner.gnm1.ann1.N3Q478	9.16934	-3.60924	0.733672	-4.91942	8.68e-07	2.79e-06	Downregulated
401	arahy.Tifrunner.gnm1.ann1.86P4B0	4.60187	-3.60876	1.00325	-3.59708	0.000321805	0.000731526	Downregulated
402	arahy.Tifrunner.gnm1.ann1.W5PTGQ	1156.16	-3.60824	0.256783	-14.0517	7.52e-45	6.55e-43	Downregulated
403	arahy.Tifrunner.gnm1.ann1.84X0J7	20041.7	-3.60407	0.144719	-24.904	6.73e-137	4.13e-133	Downregulated
404	arahy.Tifrunner.gnm1.ann1.U8F0YD	14.0252	-3.60163	0.561359	-6.41591	1.4e-10	7.05e-10	Downregulated
405	arahy.Tifrunner.gnm1.ann1.6B6D15	7.61706	-3.59554	0.726403	-4.94979	7.43e-07	2.41e-06	Downregulated
406	arahy.Tifrunner.gnm1.ann1.L7YJN9	89.4329	-3.59389	0.252553	-14.2303	5.94e-46	5.53e-44	Downregulated
407	arahy.Tifrunner.gnm1.ann1.I4EBGW	18.1773	-3.58697	0.48705	-7.36468	1.78e-13	1.22e-12	Downregulated
408	arahy.Tifrunner.gnm1.ann1.4DP4Q6	9.40359	-3.58028	0.703704	-5.08776	3.62e-07	1.22e-06	Downregulated
409	arahy.Tifrunner.gnm1.ann1.377GQN	298.017	-3.57874	0.329067	-10.8754	1.51e-27	3.82e-26	Downregulated
410	arahy.Tifrunner.gnm1.ann1.GKWH5W	26.2354	-3.57552	0.55311	-6.46439	1.02e-10	5.21e-10	Downregulated
411	arahy.Tifrunner.gnm1.ann1.6Z49LM	18.5823	-3.56891	0.674371	-5.2922	1.21e-07	4.32e-07	Downregulated
412	arahy.Tifrunner.gnm1.ann1.B05S7J	559.947	-3.56808	0.23321	-15.2999	7.66e-53	1.09e-50	Downregulated
413	arahy.Tifrunner.gnm1.ann1.66YX65	4.51794	-3.56706	0.966812	-3.68951	0.000224688	0.00052175	Downregulated
414	arahy.Tifrunner.gnm1.ann1.50R0Y8	16.9675	-3.56528	0.531183	-6.71195	1.92e-11	1.07e-10	Downregulated
415	arahy.Tifrunner.gnm1.ann1.ZEP2C7	36.6463	-3.56513	0.429245	-8.30558	9.93e-17	9.57e-16	Downregulated
416	arahy.Tifrunner.gnm1.ann1.DMB65R	25.7665	-3.56397	0.403751	-8.82715	1.07e-18	1.26e-17	Downregulated
417	arahy.Tifrunner.gnm1.ann1.HVB0T8	13.0761	-3.56359	0.620832	-5.74002	9.47e-09	3.88e-08	Downregulated
418	arahy.Tifrunner.gnm1.ann1.G15V58	199.235	-3.56347	0.339727	-10.4892	9.68e-26	2.11e-24	Downregulated
419	arahy.Tifrunner.gnm1.ann1.8R6QZM	273.853	-3.56164	0.292986	-12.1563	5.31e-34	2.24e-32	Downregulated
420	arahy.Tifrunner.gnm1.ann1.4RF6J7	91.5285	-3.5604	0.316156	-11.2615	2.03e-29	6.03e-28	Downregulated
421	arahy.Tifrunner.gnm1.ann1.CX54HG	30666.5	-3.55999	0.178949	-19.8939	4.6e-88	4.49e-85	Downregulated
422	arahy.Tifrunner.gnm1.ann1.V702SG	194.364	-3.55165	0.271877	-13.0634	5.33e-39	3.12e-37	Downregulated
423	arahy.Tifrunner.gnm1.ann1.G3R5KE	90.8416	-3.54847	0.295478	-12.0093	3.18e-33	1.27e-31	Downregulated
424	arahy.Tifrunner.gnm1.ann1.6CB090	19.5272	-3.5445	0.66759	-5.3094	1.1e-07	3.95e-07	Downregulated
425	arahy.Tifrunner.gnm1.ann1.08EL86	2045.6	-3.54424	0.253064	-14.0053	1.45e-44	1.24e-42	Downregulated
426	arahy.Tifrunner.gnm1.ann1.NMLV78	2.23012	-3.53941	1.00108	-3.53558	0.000406879	0.000909984	Downregulated
427	arahy.Tifrunner.gnm1.ann1.LW80CZ	275.662	-3.5362	0.259688	-13.6171	3.17e-42	2.28e-40	Downregulated
428	arahy.Tifrunner.gnm1.ann1.6977IM	12.5838	-3.53529	0.593111	-5.96059	2.51e-09	1.1e-08	Downregulated
429	arahy.Tifrunner.gnm1.ann1.6UMZ2R	1552.01	-3.53397	0.275436	-12.8304	1.11e-37	5.91e-36	Downregulated
430	arahy.Tifrunner.gnm1.ann1.EZ5RGK	122.872	-3.53269	0.308014	-11.4693	1.88e-30	6.1e-29	Downregulated
431	arahy.Tifrunner.gnm1.ann1.1490SB	56.3999	-3.52911	0.313617	-11.2529	2.24e-29	6.6e-28	Downregulated
432	arahy.Tifrunner.gnm1.ann1.JV52YF	14.3264	-3.52488	0.933397	-3.77639	0.000159115	0.000377982	Downregulated
433	arahy.Tifrunner.gnm1.ann1.1FH2KY	62.6551	-3.52243	0.581606	-6.05638	1.39e-09	6.27e-09	Downregulated
434	arahy.Tifrunner.gnm1.ann1.WQ3KQR	39.547	-3.50877	0.431314	-8.13507	4.12e-16	3.72e-15	Downregulated
435	arahy.Tifrunner.gnm1.ann1.1A0WRJ	284.617	-3.50556	0.269951	-12.9859	1.47e-38	8.37e-37	Downregulated
436	arahy.Tifrunner.gnm1.ann1.24P8DN	21.4416	-3.50219	0.488211	-7.17351	7.31e-13	4.72e-12	Downregulated
437	arahy.Tifrunner.gnm1.ann1.FLB8SG	16.4911	-3.4993	0.563718	-6.20753	5.38e-10	2.54e-09	Downregulated
438	arahy.Tifrunner.gnm1.ann1.NIE1A8	26.5665	-3.49317	0.444594	-7.85699	3.93e-15	3.19e-14	Downregulated
439	arahy.Tifrunner.gnm1.ann1.S9X4NH	109.483	-3.49065	0.343989	-10.1475	3.4e-24	6.41e-23	Downregulated
440	arahy.Tifrunner.gnm1.ann1.UBZ7E4	14.4049	-3.48538	0.719052	-4.84719	1.25e-06	3.96e-06	Downregulated
441	arahy.Tifrunner.gnm1.ann1.LT1NG7	1010.56	-3.48471	0.166538	-20.9244	3.21e-97	4.31e-94	Downregulated
442	arahy.Tifrunner.gnm1.ann1.0BWN4F	5.87893	-3.48197	0.817096	-4.2614	2.03e-05	5.46e-05	Downregulated
443	arahy.Tifrunner.gnm1.ann1.R19W3K	35.1678	-3.48006	0.42541	-8.18048	2.83e-16	2.59e-15	Downregulated
444	arahy.Tifrunner.gnm1.ann1.WH3ZRH	131.142	-3.47922	0.352733	-9.8636	5.99e-23	1.02e-21	Downregulated
445	arahy.Tifrunner.gnm1.ann1.YQYW9N	248.419	-3.47749	0.393102	-8.84626	9.05e-19	1.07e-17	Downregulated
446	arahy.Tifrunner.gnm1.ann1.6RPF32	17.524	-3.4719	0.472223	-7.35225	1.95e-13	1.33e-12	Downregulated
447	arahy.Tifrunner.gnm1.ann1.ACRB0G	15.2501	-3.47162	0.542331	-6.4013	1.54e-10	7.74e-10	Downregulated
448	arahy.Tifrunner.gnm1.ann1.BC29PU	9.50949	-3.46977	0.605907	-5.72657	1.02e-08	4.18e-08	Downregulated
449	arahy.Tifrunner.gnm1.ann1.47NS3A	1761.85	-3.46378	0.369768	-9.36746	7.43e-21	1.05e-19	Downregulated
450	arahy.Tifrunner.gnm1.ann1.2PCK9I	44.189	-3.46086	0.424613	-8.15064	3.62e-16	3.28e-15	Downregulated
451	arahy.Tifrunner.gnm1.ann1.R03J4Q	4.2346	-3.4584	0.967723	-3.57374	0.000351912	0.000794342	Downregulated
452	arahy.Tifrunner.gnm1.ann1.39CHZ5	125.396	-3.458	0.376106	-9.19422	3.78e-20	5.02e-19	Downregulated
453	arahy.Tifrunner.gnm1.ann1.TC8Y09	22.6566	-3.45799	0.666501	-5.18828	2.12e-07	7.36e-07	Downregulated
454	arahy.Tifrunner.gnm1.ann1.MI4Z30	75.3714	-3.45462	0.795736	-4.34141	1.42e-05	3.89e-05	Downregulated
455	arahy.Tifrunner.gnm1.ann1.MX8YYA	78.7819	-3.45369	0.277208	-12.4588	1.25e-35	5.86e-34	Downregulated
456	arahy.Tifrunner.gnm1.ann1.SAD4HJ	270.955	-3.45354	0.271333	-12.7281	4.13e-37	2.12e-35	Downregulated
457	arahy.Tifrunner.gnm1.ann1.903SAW	80.5557	-3.44678	0.523659	-6.5821	4.64e-11	2.47e-10	Downregulated
458	arahy.Tifrunner.gnm1.ann1.4N8MCT	5.6094	-3.44565	0.99055	-3.47852	0.000504188	0.00111256	Downregulated
459	arahy.Tifrunner.gnm1.ann1.B9F9XG	112.258	-3.44478	0.319178	-10.7927	3.73e-27	9.15e-26	Downregulated
460	arahy.Tifrunner.gnm1.ann1.3J0CNY	24.9555	-3.44211	0.647848	-5.31314	1.08e-07	3.88e-07	Downregulated
461	arahy.Tifrunner.gnm1.ann1.2I11L4	43.2395	-3.43584	0.336703	-10.2044	1.9e-24	3.67e-23	Downregulated
462	arahy.Tifrunner.gnm1.ann1.UDA7AK	47.8723	-3.43166	0.438923	-7.81837	5.35e-15	4.29e-14	Downregulated
463	arahy.Tifrunner.gnm1.ann1.GT3YU4	386.651	-3.43153	0.382897	-8.96203	3.19e-19	3.95e-18	Downregulated
464	arahy.Tifrunner.gnm1.ann1.MCM1YY	72.6235	-3.42945	0.394722	-8.68827	3.68e-18	4.09e-17	Downregulated
465	arahy.Tifrunner.gnm1.ann1.5FJ8DC	5.47447	-3.42917	0.913121	-3.75543	0.000173042	0.000409008	Downregulated
466	arahy.Tifrunner.gnm1.ann1.L69YUE	368.033	-3.4217	0.242631	-14.1025	3.67e-45	3.27e-43	Downregulated
467	arahy.Tifrunner.gnm1.ann1.M23BVA	30.6355	-3.42047	0.476602	-7.17679	7.14e-13	4.61e-12	Downregulated
468	arahy.Tifrunner.gnm1.ann1.6Q1KS5	2450.37	-3.41635	0.244721	-13.9602	2.73e-44	2.27e-42	Downregulated
469	arahy.Tifrunner.gnm1.ann1.ENA0P5	167.356	-3.41236	0.305034	-11.1868	4.73e-29	1.36e-27	Downregulated
470	arahy.Tifrunner.gnm1.ann1.VTSW9N	25.5237	-3.40935	0.424578	-8.02997	9.75e-16	8.44e-15	Downregulated
471	arahy.Tifrunner.gnm1.ann1.ND5IN9	12.7312	-3.40917	0.635771	-5.36226	8.22e-08	3e-07	Downregulated
472	arahy.Tifrunner.gnm1.ann1.84P9ED	578.949	-3.40763	0.118256	-28.8157	1.36e-182	1.95e-178	Downregulated
473	arahy.Tifrunner.gnm1.ann1.711CF1	2272.92	-3.40568	0.481081	-7.07921	1.45e-12	9.05e-12	Downregulated
474	arahy.Tifrunner.gnm1.ann1.U2Q3GN	30.4182	-3.40525	0.350064	-9.72751	2.3e-22	3.68e-21	Downregulated
475	arahy.Tifrunner.gnm1.ann1.UT7DLW	84.9605	-3.40423	0.580537	-5.86393	4.52e-09	1.92e-08	Downregulated
476	arahy.Tifrunner.gnm1.ann1.U7JD1F	15.31	-3.40275	0.528386	-6.4399	1.2e-10	6.07e-10	Downregulated
477	arahy.Tifrunner.gnm1.ann1.KL9P34	11.7664	-3.40247	0.587352	-5.7929	6.92e-09	2.87e-08	Downregulated
478	arahy.Tifrunner.gnm1.ann1.WK2353	552.81	-3.40163	0.186843	-18.2058	4.64e-74	2.69e-71	Downregulated
479	arahy.Tifrunner.gnm1.ann1.X1Z13X	95.5229	-3.3992	0.343301	-9.90153	4.1e-23	7.06e-22	Downregulated
480	arahy.Tifrunner.gnm1.ann1.RM9G1V	34.6089	-3.39894	0.425431	-7.9894	1.36e-15	1.15e-14	Downregulated
481	arahy.Tifrunner.gnm1.ann1.L78SMC	106.983	-3.39812	0.238616	-14.241	5.1e-46	4.76e-44	Downregulated
482	arahy.Tifrunner.gnm1.ann1.M9ISVX	244.525	-3.39224	0.220723	-15.3688	2.65e-53	3.91e-51	Downregulated
483	arahy.Tifrunner.gnm1.ann1.03Q7VJ	24.6947	-3.38622	0.414229	-8.17475	2.96e-16	2.72e-15	Downregulated
484	arahy.Tifrunner.gnm1.ann1.TW2SCU	16.8785	-3.38399	0.659575	-5.13056	2.89e-07	9.87e-07	Downregulated
485	arahy.Tifrunner.gnm1.ann1.0383SP	1293.29	-3.38052	0.641158	-5.27253	1.35e-07	4.78e-07	Downregulated
486	arahy.Tifrunner.gnm1.ann1.3RP3M7	7.6944	-3.37671	0.847765	-3.98308	6.8e-05	0.000170068	Downregulated
487	arahy.Tifrunner.gnm1.ann1.2HI4J5	1185.95	-3.37507	0.307774	-10.9661	5.56e-28	1.46e-26	Downregulated
488	arahy.Tifrunner.gnm1.ann1.AFHS7R	681.163	-3.37304	0.300202	-11.2359	2.72e-29	7.96e-28	Downregulated
489	arahy.Tifrunner.gnm1.ann1.6V8WC1	11.1948	-3.37146	0.805738	-4.18431	2.86e-05	7.54e-05	Downregulated
490	arahy.Tifrunner.gnm1.ann1.W4QI9P	29.2971	-3.37124	0.423599	-7.95856	1.74e-15	1.46e-14	Downregulated
491	arahy.Tifrunner.gnm1.ann1.S89UIY	622.084	-3.36707	0.220693	-15.2568	1.48e-52	2.08e-50	Downregulated
492	arahy.Tifrunner.gnm1.ann1.48J8BV	139.664	-3.36539	0.361751	-9.30304	1.36e-20	1.89e-19	Downregulated
493	arahy.Tifrunner.gnm1.ann1.0WM0I5	48.2235	-3.35483	0.301037	-11.1442	7.64e-29	2.16e-27	Downregulated
494	arahy.Tifrunner.gnm1.ann1.CS3AAU	179.346	-3.3547	0.231364	-14.4996	1.22e-47	1.26e-45	Downregulated
495	arahy.Tifrunner.gnm1.ann1.ZBQ80L	14.963	-3.35053	0.530256	-6.31871	2.64e-10	1.29e-09	Downregulated
496	arahy.Tifrunner.gnm1.ann1.PF6WY1	263.068	-3.3475	0.145103	-23.0698	9.31e-118	3.33e-114	Downregulated
497	arahy.Tifrunner.gnm1.ann1.MCE3E8	6.25004	-3.33933	0.853565	-3.91222	9.15e-05	0.000224731	Downregulated
498	arahy.Tifrunner.gnm1.ann1.X4UCF1	24.1272	-3.33831	0.70301	-4.74859	2.05e-06	6.29e-06	Downregulated
499	arahy.Tifrunner.gnm1.ann1.BKK3KP	34.1845	-3.33551	0.566111	-5.89197	3.82e-09	1.63e-08	Downregulated
500	arahy.Tifrunner.gnm1.ann1.Y9MC4Z	11.4484	-3.33514	0.60962	-5.47085	4.48e-08	1.69e-07	Downregulated
501	arahy.Tifrunner.gnm1.ann1.PYC0TU	50.5551	-3.32885	0.300808	-11.0664	1.83e-28	5e-27	Downregulated
502	arahy.Tifrunner.gnm1.ann1.F9T1WN	23.5985	-3.32821	0.53513	-6.21944	4.99e-10	2.37e-09	Downregulated
503	arahy.Tifrunner.gnm1.ann1.VEJ0KU	494.442	-3.32625	0.239641	-13.8801	8.36e-44	6.76e-42	Downregulated
504	arahy.Tifrunner.gnm1.ann1.TZW06C	5618.29	-3.31744	0.203378	-16.3116	8.16e-60	1.84e-57	Downregulated
505	arahy.Tifrunner.gnm1.ann1.1HT6BZ	7.35135	-3.31587	0.870202	-3.81046	0.000138708	0.000332391	Downregulated
506	arahy.Tifrunner.gnm1.ann1.34IV4C	25.3913	-3.31496	0.413548	-8.0159	1.09e-15	9.41e-15	Downregulated
507	arahy.Tifrunner.gnm1.ann1.W40KSR	5.17664	-3.31453	0.915731	-3.61955	0.000295115	0.000674209	Downregulated
508	arahy.Tifrunner.gnm1.ann1.RG5YED	9632.45	-3.30878	0.327848	-10.0924	5.97e-24	1.11e-22	Downregulated
509	arahy.Tifrunner.gnm1.ann1.8KT0CJ	135.696	-3.30631	0.235239	-14.0551	7.17e-45	6.26e-43	Downregulated
510	arahy.Tifrunner.gnm1.ann1.8F5UKX	20.0683	-3.30607	0.520179	-6.35564	2.08e-10	1.03e-09	Downregulated
511	arahy.Tifrunner.gnm1.ann1.F7SDYX	17.7757	-3.30387	0.49613	-6.65927	2.75e-11	1.5e-10	Downregulated
512	arahy.Tifrunner.gnm1.ann1.WD7ZBJ	79.7484	-3.30303	0.475072	-6.9527	3.58e-12	2.15e-11	Downregulated
513	arahy.Tifrunner.gnm1.ann1.Z7TJ7F	4.63584	-3.30291	0.906123	-3.6451	0.000267283	0.000614378	Downregulated
514	arahy.Tifrunner.gnm1.ann1.BCQ67I	218.911	-3.30274	0.455725	-7.2472	4.25e-13	2.81e-12	Downregulated
515	arahy.Tifrunner.gnm1.ann1.E8I1B0	194.773	-3.30208	0.402073	-8.21263	2.16e-16	2.01e-15	Downregulated
516	arahy.Tifrunner.gnm1.ann1.VHV9MM	1259.46	-3.30186	0.172316	-19.1617	7.73e-82	6.04e-79	Downregulated
517	arahy.Tifrunner.gnm1.ann1.339BKI	2543.46	-3.3015	0.240683	-13.7173	8e-43	6.03e-41	Downregulated
518	arahy.Tifrunner.gnm1.ann1.TZ4ZVS	169.442	-3.30022	0.297904	-11.0781	1.6e-28	4.41e-27	Downregulated
519	arahy.Tifrunner.gnm1.ann1.9M6DNI	274.861	-3.29624	0.249403	-13.2165	7.05e-40	4.31e-38	Downregulated
520	arahy.Tifrunner.gnm1.ann1.A1W3C7	1501.15	-3.28747	0.247501	-13.2827	2.92e-40	1.84e-38	Downregulated
521	arahy.Tifrunner.gnm1.ann1.IHX1LT	81.4727	-3.28728	0.362436	-9.06998	1.19e-19	1.53e-18	Downregulated
522	arahy.Tifrunner.gnm1.ann1.69CMND	29.9386	-3.28488	0.376171	-8.7324	2.49e-18	2.83e-17	Downregulated
523	arahy.Tifrunner.gnm1.ann1.WY5R7K	451.609	-3.28478	0.25524	-12.8694	6.69e-38	3.63e-36	Downregulated
524	arahy.Tifrunner.gnm1.ann1.WR5ZXB	224.784	-3.28334	0.291532	-11.2624	2.01e-29	5.98e-28	Downregulated
525	arahy.Tifrunner.gnm1.ann1.ZK4XM6	261.222	-3.2828	0.739688	-4.43809	9.08e-06	2.56e-05	Downregulated
526	arahy.Tifrunner.gnm1.ann1.4T2FL2	358.894	-3.2818	0.216067	-15.1888	4.19e-52	5.66e-50	Downregulated
527	arahy.Tifrunner.gnm1.ann1.DE5473	126.174	-3.28177	0.59743	-5.49314	3.95e-08	1.5e-07	Downregulated
528	arahy.Tifrunner.gnm1.ann1.4E6LTA	313.147	-3.27806	0.276565	-11.8528	2.08e-32	7.86e-31	Downregulated
529	arahy.Tifrunner.gnm1.ann1.XR4RRM	128.106	-3.27398	0.317724	-10.3045	6.73e-25	1.36e-23	Downregulated
530	arahy.Tifrunner.gnm1.ann1.0K86JE	32.8589	-3.27372	0.360272	-9.08682	1.02e-19	1.31e-18	Downregulated
531	arahy.Tifrunner.gnm1.ann1.F5KZNW	520.928	-3.27055	0.194276	-16.8345	1.36e-63	3.9e-61	Downregulated
532	arahy.Tifrunner.gnm1.ann1.I5HCXG	2226.42	-3.26247	0.185208	-17.6152	1.88e-69	7.77e-67	Downregulated
533	arahy.Tifrunner.gnm1.ann1.U5BE01	25.6499	-3.25992	0.3937	-8.28021	1.23e-16	1.17e-15	Downregulated
534	arahy.Tifrunner.gnm1.ann1.S3IANQ	186.716	-3.25738	0.42389	-7.68451	1.54e-14	1.18e-13	Downregulated
535	arahy.Tifrunner.gnm1.ann1.GG3KEQ	44.5426	-3.256	0.30012	-10.849	2.02e-27	5.03e-26	Downregulated
536	arahy.Tifrunner.gnm1.ann1.448EM4	437.541	-3.25391	0.23353	-13.9336	3.96e-44	3.27e-42	Downregulated
537	arahy.Tifrunner.gnm1.ann1.48A6J1	82.0782	-3.25183	0.330632	-9.83519	7.94e-23	1.34e-21	Downregulated
538	arahy.Tifrunner.gnm1.ann1.8LZ2EL	42.376	-3.25048	0.412937	-7.8716	3.5e-15	2.85e-14	Downregulated
539	arahy.Tifrunner.gnm1.ann1.F8NQNF	139.309	-3.24942	0.262961	-12.357	4.46e-35	2.03e-33	Downregulated
540	arahy.Tifrunner.gnm1.ann1.HKT7FP	1019.3	-3.2465	0.220338	-14.7342	3.89e-49	4.37e-47	Downregulated
541	arahy.Tifrunner.gnm1.ann1.S84FDV	38.989	-3.24563	0.56556	-5.73879	9.54e-09	3.9e-08	Downregulated
542	arahy.Tifrunner.gnm1.ann1.22S773	707.615	-3.23683	0.478641	-6.76256	1.36e-11	7.64e-11	Downregulated
543	arahy.Tifrunner.gnm1.ann1.956NCL	14.2836	-3.23627	0.662711	-4.88339	1.04e-06	3.33e-06	Downregulated
544	arahy.Tifrunner.gnm1.ann1.6MS9TD	38.9507	-3.23403	0.389606	-8.30077	1.03e-16	9.95e-16	Downregulated
545	arahy.Tifrunner.gnm1.ann1.2J0DRT	212.676	-3.23098	0.207704	-15.5557	1.46e-54	2.42e-52	Downregulated
546	arahy.Tifrunner.gnm1.ann1.RIM3FC	241.259	-3.22785	0.273328	-11.8094	3.49e-32	1.29e-30	Downregulated
547	arahy.Tifrunner.gnm1.ann1.CVE390	345.098	-3.22659	0.391922	-8.23273	1.83e-16	1.71e-15	Downregulated
548	arahy.Tifrunner.gnm1.ann1.IK01U6	94.5613	-3.22652	0.334466	-9.64677	5.07e-22	7.89e-21	Downregulated
549	arahy.Tifrunner.gnm1.ann1.BEVL6N	224.847	-3.22585	0.351924	-9.16633	4.89e-20	6.44e-19	Downregulated
550	arahy.Tifrunner.gnm1.ann1.YXZ2NC	30.1911	-3.22504	0.667765	-4.82961	1.37e-06	4.3e-06	Downregulated
551	arahy.Tifrunner.gnm1.ann1.5K3X9F	1509.3	-3.22427	0.235149	-13.7116	8.65e-43	6.49e-41	Downregulated
552	arahy.Tifrunner.gnm1.ann1.5V9IQ9	5.81589	-3.21571	0.766251	-4.19668	2.71e-05	7.16e-05	Downregulated
553	arahy.Tifrunner.gnm1.ann1.4R5RT5	1240.6	-3.21556	0.0988558	-32.5277	4.32e-232	9.28e-228	Downregulated
554	arahy.Tifrunner.gnm1.ann1.J67C2G	246.678	-3.21292	0.33736	-9.52372	1.67e-21	2.5e-20	Downregulated
555	arahy.Tifrunner.gnm1.ann1.88TQBK	150.728	-3.2102	0.407539	-7.87702	3.35e-15	2.74e-14	Downregulated
556	arahy.Tifrunner.gnm1.ann1.96WFPN	987.884	-3.20764	0.169368	-18.9389	5.45e-80	3.84e-77	Downregulated
557	arahy.Tifrunner.gnm1.ann1.32JQZQ	3260.04	-3.20331	0.177583	-18.0384	9.73e-73	4.98e-70	Downregulated
558	arahy.Tifrunner.gnm1.ann1.I9C74E	14.2145	-3.19891	0.504969	-6.33486	2.38e-10	1.17e-09	Downregulated
559	arahy.Tifrunner.gnm1.ann1.TP2EYM	27.5416	-3.19871	0.476193	-6.71724	1.85e-11	1.03e-10	Downregulated
560	arahy.Tifrunner.gnm1.ann1.M85TWM	9.3665	-3.19844	0.886862	-3.60647	0.000310395	0.000707122	Downregulated
561	arahy.Tifrunner.gnm1.ann1.BK0XDS	20.5065	-3.19722	0.468882	-6.81883	9.18e-12	5.26e-11	Downregulated
562	arahy.Tifrunner.gnm1.ann1.VU0ITX	13.6017	-3.19686	0.533913	-5.9876	2.13e-09	9.38e-09	Downregulated
563	arahy.Tifrunner.gnm1.ann1.5YH4B6	140.931	-3.19413	0.530149	-6.02497	1.69e-09	7.54e-09	Downregulated
564	arahy.Tifrunner.gnm1.ann1.EJ2SUS	194.168	-3.19286	0.176432	-18.0968	3.38e-73	1.86e-70	Downregulated
565	arahy.Tifrunner.gnm1.ann1.B85XDF	50.2119	-3.18805	0.342163	-9.31733	1.19e-20	1.66e-19	Downregulated
566	arahy.Tifrunner.gnm1.ann1.QQMN09	5.80023	-3.1856	0.763388	-4.17298	3.01e-05	7.9e-05	Downregulated
567	arahy.Tifrunner.gnm1.ann1.5VXY8C	7.98098	-3.18225	0.675169	-4.71326	2.44e-06	7.41e-06	Downregulated
568	arahy.Tifrunner.gnm1.ann1.VD8F5Y	34.5483	-3.1807	0.364084	-8.73617	2.41e-18	2.74e-17	Downregulated
569	arahy.Tifrunner.gnm1.ann1.J7FTHV	257.377	-3.17751	0.189473	-16.7703	4.03e-63	1.1e-60	Downregulated
570	arahy.Tifrunner.gnm1.ann1.982YMX	19351.3	-3.17638	0.191115	-16.6203	4.97e-62	1.29e-59	Downregulated
571	arahy.Tifrunner.gnm1.ann1.S2SRDX	3957.8	-3.17536	0.20392	-15.5716	1.14e-54	1.9e-52	Downregulated
572	arahy.Tifrunner.gnm1.ann1.T86JB7	13.3783	-3.17531	0.611941	-5.18892	2.12e-07	7.34e-07	Downregulated
573	arahy.Tifrunner.gnm1.ann1.0NN7BN	302.033	-3.17024	0.21719	-14.5966	2.95e-48	3.2e-46	Downregulated
574	arahy.Tifrunner.gnm1.ann1.MEBM02	4.47417	-3.16978	0.852725	-3.71724	0.00020141	0.000471443	Downregulated
575	arahy.Tifrunner.gnm1.ann1.ECU3UP	16.0038	-3.16969	0.456578	-6.94227	3.86e-12	2.3e-11	Downregulated
576	arahy.Tifrunner.gnm1.ann1.KS83Z6	451.559	-3.16654	0.143795	-22.0211	1.81e-107	4.31e-104	Downregulated
577	arahy.Tifrunner.gnm1.ann1.DST42P	13.1889	-3.16485	0.618208	-5.1194	3.07e-07	1.04e-06	Downregulated
578	arahy.Tifrunner.gnm1.ann1.97MZ99	2533.54	-3.16483	0.446688	-7.08511	1.39e-12	8.68e-12	Downregulated
579	arahy.Tifrunner.gnm1.ann1.PBBM0Z	6.93828	-3.16395	0.741086	-4.26935	1.96e-05	5.28e-05	Downregulated
580	arahy.Tifrunner.gnm1.ann1.JXBE2X	10.3387	-3.16383	0.647916	-4.88308	1.04e-06	3.33e-06	Downregulated
581	arahy.Tifrunner.gnm1.ann1.Z2PA2S	7.74873	-3.16185	0.751721	-4.20615	2.6e-05	6.89e-05	Downregulated
582	arahy.Tifrunner.gnm1.ann1.4Z3ULS	424.656	-3.16185	0.218307	-14.4835	1.54e-47	1.58e-45	Downregulated
583	arahy.Tifrunner.gnm1.ann1.U77MTX	262.238	-3.1612	0.208548	-15.1581	6.7e-52	8.96e-50	Downregulated
584	arahy.Tifrunner.gnm1.ann1.V72KBU	39.1166	-3.16068	0.326408	-9.68321	3.55e-22	5.6e-21	Downregulated
585	arahy.Tifrunner.gnm1.ann1.6X8F5T	218.785	-3.16032	0.214157	-14.757	2.77e-49	3.13e-47	Downregulated
586	arahy.Tifrunner.gnm1.ann1.DFDN71	10.0698	-3.15914	0.547262	-5.77263	7.8e-09	3.22e-08	Downregulated
587	arahy.Tifrunner.gnm1.ann1.SBJ000	301.35	-3.15821	0.228355	-13.8303	1.67e-43	1.33e-41	Downregulated
588	arahy.Tifrunner.gnm1.ann1.WT7LXE	47.9624	-3.15745	0.351585	-8.98061	2.69e-19	3.36e-18	Downregulated
589	arahy.Tifrunner.gnm1.ann1.T7FQKJ	898.902	-3.15718	0.278231	-11.3473	7.65e-30	2.37e-28	Downregulated
590	arahy.Tifrunner.gnm1.ann1.R5YX1M	165.338	-3.15365	0.452054	-6.97626	3.03e-12	1.83e-11	Downregulated
591	arahy.Tifrunner.gnm1.ann1.V10K31	11.9238	-3.15176	0.535412	-5.8866	3.94e-09	1.69e-08	Downregulated
592	arahy.Tifrunner.gnm1.ann1.4DPV3H	18.4856	-3.151	0.901713	-3.49446	0.000475024	0.0010528	Downregulated
593	arahy.Tifrunner.gnm1.ann1.GTM8IY	21.3494	-3.15057	0.768565	-4.09929	4.14e-05	0.000106825	Downregulated
594	arahy.Tifrunner.gnm1.ann1.WE98Q3	17.5975	-3.14805	0.44622	-7.05492	1.73e-12	1.07e-11	Downregulated
595	arahy.Tifrunner.gnm1.ann1.08CBNB	4.54153	-3.14744	0.927799	-3.39238	0.000692886	0.00149906	Downregulated
596	arahy.Tifrunner.gnm1.ann1.TWH6SW	41.6118	-3.14644	0.356611	-8.82317	1.11e-18	1.31e-17	Downregulated
597	arahy.Tifrunner.gnm1.ann1.B5JGZ4	239.371	-3.14454	0.283216	-11.103	1.21e-28	3.36e-27	Downregulated
598	arahy.Tifrunner.gnm1.ann1.KHQT57	109.849	-3.14298	0.251862	-12.4789	9.73e-36	4.59e-34	Downregulated
599	arahy.Tifrunner.gnm1.ann1.IKG909	13.9489	-3.14243	0.572385	-5.49007	4.02e-08	1.53e-07	Downregulated
600	arahy.Tifrunner.gnm1.ann1.FA8BAD	1084.69	-3.14239	0.255256	-12.3108	7.93e-35	3.53e-33	Downregulated
601	arahy.Tifrunner.gnm1.ann1.W1XHD1	28.3612	-3.14109	0.603704	-5.20303	1.96e-07	6.83e-07	Downregulated
602	arahy.Tifrunner.gnm1.ann1.E9G7WB	25.2706	-3.13826	0.459036	-6.83664	8.11e-12	4.67e-11	Downregulated
603	arahy.Tifrunner.gnm1.ann1.C9ULKZ	658.3	-3.13779	0.29316	-10.7033	9.82e-27	2.31e-25	Downregulated
604	arahy.Tifrunner.gnm1.ann1.4J87YY	1821.56	-3.13475	0.123342	-25.4151	1.72e-142	1.23e-138	Downregulated
605	arahy.Tifrunner.gnm1.ann1.YIK4TL	82.8971	-3.13364	0.318837	-9.82834	8.5e-23	1.42e-21	Downregulated
606	arahy.Tifrunner.gnm1.ann1.1PU3AF	13.9964	-3.13302	0.565718	-5.53813	3.06e-08	1.18e-07	Downregulated
607	arahy.Tifrunner.gnm1.ann1.EPZV43	585.366	-3.13286	0.209913	-14.9246	2.28e-50	2.74e-48	Downregulated
608	arahy.Tifrunner.gnm1.ann1.P2NKR4	9.87053	-3.13061	0.584629	-5.35486	8.56e-08	3.12e-07	Downregulated
609	arahy.Tifrunner.gnm1.ann1.VWPR3S	51.4436	-3.12788	0.302338	-10.3456	4.38e-25	9e-24	Downregulated
610	arahy.Tifrunner.gnm1.ann1.E9VV46	22.8826	-3.12577	0.535866	-5.83311	5.44e-09	2.29e-08	Downregulated
611	arahy.Tifrunner.gnm1.ann1.9WG3Z1	210.621	-3.1252	0.358875	-8.70833	3.08e-18	3.46e-17	Downregulated
612	arahy.Tifrunner.gnm1.ann1.1DZ6TK	76.5055	-3.12425	0.58384	-5.35121	8.74e-08	3.18e-07	Downregulated
613	arahy.Tifrunner.gnm1.ann1.SWJY0L	20.6899	-3.12063	0.55618	-5.61084	2.01e-08	7.94e-08	Downregulated
614	arahy.Tifrunner.gnm1.ann1.EH8QHL	796.128	-3.12046	0.203509	-15.3333	4.58e-53	6.67e-51	Downregulated
615	arahy.Tifrunner.gnm1.ann1.UG3LB6	291.321	-3.1168	0.19981	-15.5988	7.41e-55	1.25e-52	Downregulated
616	arahy.Tifrunner.gnm1.ann1.A1R83D	48.6488	-3.11527	0.460395	-6.76651	1.32e-11	7.45e-11	Downregulated
617	arahy.Tifrunner.gnm1.ann1.39Y8M7	269.643	-3.11337	0.742927	-4.19068	2.78e-05	7.34e-05	Downregulated
618	arahy.Tifrunner.gnm1.ann1.0XQ7UR	135.202	-3.11236	0.308492	-10.0889	6.18e-24	1.14e-22	Downregulated
619	arahy.Tifrunner.gnm1.ann1.4LH58N	3136.06	-3.11212	0.173922	-17.8938	1.32e-71	6.23e-69	Downregulated
620	arahy.Tifrunner.gnm1.ann1.DF0Z13	15.6719	-3.10915	0.589061	-5.27816	1.3e-07	4.64e-07	Downregulated
621	arahy.Tifrunner.gnm1.ann1.42AYWL	1425.8	-3.10899	0.228473	-13.6077	3.61e-42	2.57e-40	Downregulated
622	arahy.Tifrunner.gnm1.ann1.6Y4DBB	39.8575	-3.10792	0.420322	-7.39414	1.42e-13	9.85e-13	Downregulated
623	arahy.Tifrunner.gnm1.ann1.65UHA6	20.0784	-3.10654	0.4485	-6.92651	4.31e-12	2.56e-11	Downregulated
624	arahy.Tifrunner.gnm1.ann1.QZ6NJI	1361.14	-3.10624	0.301822	-10.2916	7.69e-25	1.55e-23	Downregulated
625	arahy.Tifrunner.gnm1.ann1.ITK18S	19443.9	-3.10594	0.303216	-10.2433	1.27e-24	2.51e-23	Downregulated
626	arahy.Tifrunner.gnm1.ann1.K3S5GW	194.476	-3.10525	0.205186	-15.1338	9.69e-52	1.28e-49	Downregulated
627	arahy.Tifrunner.gnm1.ann1.RT3WI0	1962.85	-3.10366	0.207088	-14.9872	8.91e-51	1.1e-48	Downregulated
628	arahy.Tifrunner.gnm1.ann1.BJ3QP1	6.08558	-3.10322	0.861895	-3.60046	0.000317658	0.000722709	Downregulated
629	arahy.Tifrunner.gnm1.ann1.1UG3AM	4245.85	-3.10269	0.178093	-17.4217	5.64e-68	2.15e-65	Downregulated
630	arahy.Tifrunner.gnm1.ann1.K65USX	10834.1	-3.10225	0.412964	-7.51216	5.82e-14	4.2e-13	Downregulated
631	arahy.Tifrunner.gnm1.ann1.1W5AMY	2260.69	-3.10127	0.18132	-17.1038	1.39e-65	4.56e-63	Downregulated
632	arahy.Tifrunner.gnm1.ann1.29J2UD	161.271	-3.10084	0.187712	-16.5191	2.67e-61	6.67e-59	Downregulated
633	arahy.Tifrunner.gnm1.ann1.AKW0RV	13.489	-3.09875	0.481854	-6.43089	1.27e-10	6.42e-10	Downregulated
634	arahy.Tifrunner.gnm1.ann1.QCSB5K	222.515	-3.09413	0.221547	-13.966	2.51e-44	2.1e-42	Downregulated
635	arahy.Tifrunner.gnm1.ann1.DI6VX2	55.5894	-3.09389	0.4118	-7.51309	5.77e-14	4.18e-13	Downregulated
636	arahy.Tifrunner.gnm1.ann1.3S85UN	26443	-3.09277	0.365199	-8.46871	2.48e-17	2.55e-16	Downregulated
637	arahy.Tifrunner.gnm1.ann1.X93NN8	285.436	-3.09158	0.191399	-16.1525	1.09e-58	2.34e-56	Downregulated
638	arahy.Tifrunner.gnm1.ann1.DCJ864	9.92385	-3.08972	0.610741	-5.05896	4.22e-07	1.41e-06	Downregulated
639	arahy.Tifrunner.gnm1.ann1.Y4B2Z0	400.771	-3.08235	0.133731	-23.0488	1.51e-117	5e-114	Downregulated
640	arahy.Tifrunner.gnm1.ann1.08JA7Z	186.454	-3.08031	0.243534	-12.6484	1.14e-36	5.73e-35	Downregulated
641	arahy.Tifrunner.gnm1.ann1.1CEU3T	18.2675	-3.07718	0.631645	-4.87169	1.11e-06	3.52e-06	Downregulated
642	arahy.Tifrunner.gnm1.ann1.YYU421	324.792	-3.07714	0.260195	-11.8263	2.86e-32	1.06e-30	Downregulated
643	arahy.Tifrunner.gnm1.ann1.8L02XW	19.2968	-3.07495	0.621517	-4.94748	7.52e-07	2.44e-06	Downregulated
644	arahy.Tifrunner.gnm1.ann1.Q8XZQ6	4.29424	-3.0749	0.875931	-3.51043	0.00044738	0.000995641	Downregulated
645	arahy.Tifrunner.gnm1.ann1.J2NQJ1	17.5957	-3.07478	0.552651	-5.5637	2.64e-08	1.03e-07	Downregulated
646	arahy.Tifrunner.gnm1.ann1.LCI1D8	7.09532	-3.07388	0.67793	-4.53422	5.78e-06	1.67e-05	Downregulated
647	arahy.Tifrunner.gnm1.ann1.GJ1EJQ	188.377	-3.07233	0.231411	-13.2765	3.17e-40	1.99e-38	Downregulated
648	arahy.Tifrunner.gnm1.ann1.D8HQTE	88.1172	-3.07219	0.26749	-11.4852	1.56e-30	5.12e-29	Downregulated
649	arahy.Tifrunner.gnm1.ann1.T1V4H7	202.135	-3.07193	0.219385	-14.0024	1.51e-44	1.29e-42	Downregulated
650	arahy.Tifrunner.gnm1.ann1.WL03F5	38.6478	-3.06911	0.426302	-7.19936	6.05e-13	3.94e-12	Downregulated
651	arahy.Tifrunner.gnm1.ann1.J24SNI	42.0881	-3.06444	0.349882	-8.7585	1.98e-18	2.26e-17	Downregulated
652	arahy.Tifrunner.gnm1.ann1.18UUNK	105.738	-3.06325	0.369574	-8.28859	1.15e-16	1.1e-15	Downregulated
653	arahy.Tifrunner.gnm1.ann1.NP4SZW	880.873	-3.0623	0.262239	-11.6775	1.66e-31	5.84e-30	Downregulated
654	arahy.Tifrunner.gnm1.ann1.FSE12S	29.7074	-3.05938	0.389399	-7.85668	3.94e-15	3.2e-14	Downregulated
655	arahy.Tifrunner.gnm1.ann1.22T4WA	5.3176	-3.05906	0.836952	-3.655	0.000257181	0.000592619	Downregulated
656	arahy.Tifrunner.gnm1.ann1.UN4XW3	5.28955	-3.05606	0.847974	-3.60396	0.000313405	0.000713714	Downregulated
657	arahy.Tifrunner.gnm1.ann1.M38AUV	67.5867	-3.05556	0.445056	-6.86556	6.62e-12	3.85e-11	Downregulated
658	arahy.Tifrunner.gnm1.ann1.VJ8B3Q	800.24	-3.05508	0.278812	-10.9575	6.12e-28	1.59e-26	Downregulated
659	arahy.Tifrunner.gnm1.ann1.V95IY3	22.5636	-3.0507	0.437044	-6.9803	2.95e-12	1.79e-11	Downregulated
660	arahy.Tifrunner.gnm1.ann1.VZK86E	40.1752	-3.04962	0.297191	-10.2615	1.05e-24	2.09e-23	Downregulated
661	arahy.Tifrunner.gnm1.ann1.8G8R7R	903.129	-3.04713	0.339509	-8.97511	2.83e-19	3.52e-18	Downregulated
662	arahy.Tifrunner.gnm1.ann1.U9TVSZ	12.325	-3.04489	0.508156	-5.99203	2.07e-09	9.15e-09	Downregulated
663	arahy.Tifrunner.gnm1.ann1.3C2BWJ	2497.15	-3.0405	0.297342	-10.2256	1.52e-24	2.98e-23	Downregulated
664	arahy.Tifrunner.gnm1.ann1.WU96YE	183.384	-3.04042	0.244659	-12.4272	1.86e-35	8.65e-34	Downregulated
665	arahy.Tifrunner.gnm1.ann1.K8CYMK	104.052	-3.03988	0.255802	-11.8837	1.44e-32	5.49e-31	Downregulated
666	arahy.Tifrunner.gnm1.ann1.6H4NJX	21.108	-3.03945	0.54432	-5.58395	2.35e-08	9.21e-08	Downregulated
667	arahy.Tifrunner.gnm1.ann1.CSZ0AS	5.7765	-3.03688	0.844782	-3.59486	0.000324562	0.000737403	Downregulated
668	arahy.Tifrunner.gnm1.ann1.JRYV00	644.756	-3.03272	0.162146	-18.7036	4.63e-78	3.11e-75	Downregulated
669	arahy.Tifrunner.gnm1.ann1.B363MR	21.4736	-3.03056	0.484176	-6.25922	3.87e-10	1.86e-09	Downregulated
670	arahy.Tifrunner.gnm1.ann1.24YBJ7	62.4786	-3.0303	0.274779	-11.0281	2.8e-28	7.51e-27	Downregulated
671	arahy.Tifrunner.gnm1.ann1.2JSS8R	399.549	-3.0293	0.282569	-10.7206	8.15e-27	1.94e-25	Downregulated
672	arahy.Tifrunner.gnm1.ann1.YA39D9	22.1427	-3.02637	0.390747	-7.74509	9.55e-15	7.47e-14	Downregulated
673	arahy.Tifrunner.gnm1.ann1.FY9BZZ	2527.33	-3.02153	0.247898	-12.1886	3.57e-34	1.53e-32	Downregulated
674	arahy.Tifrunner.gnm1.ann1.JEM7HP	296.055	-3.01937	0.199557	-15.1303	1.02e-51	1.34e-49	Downregulated
675	arahy.Tifrunner.gnm1.ann1.EMU47I	281.752	-3.01762	0.246564	-12.2387	1.93e-34	8.4e-33	Downregulated
676	arahy.Tifrunner.gnm1.ann1.WF3XAB	214.084	-3.01524	0.24903	-12.1079	9.59e-34	3.97e-32	Downregulated
677	arahy.Tifrunner.gnm1.ann1.85VNG6	633.527	-3.01302	0.311916	-9.6597	4.47e-22	6.98e-21	Downregulated
678	arahy.Tifrunner.gnm1.ann1.AZ4556	615.028	-3.01238	0.182805	-16.4787	5.22e-61	1.26e-58	Downregulated
679	arahy.Tifrunner.gnm1.ann1.D9Q7RX	14.2679	-3.01124	0.494245	-6.09262	1.11e-09	5.06e-09	Downregulated
680	arahy.Tifrunner.gnm1.ann1.ARQ7QI	3471.13	-3.00837	0.193787	-15.5241	2.38e-54	3.91e-52	Downregulated
681	arahy.Tifrunner.gnm1.ann1.PRFK83	510.907	-3.00736	0.203681	-14.7651	2.46e-49	2.8e-47	Downregulated
682	arahy.Tifrunner.gnm1.ann1.UW8EWK	1170.6	-3.00716	0.170939	-17.5919	2.84e-69	1.16e-66	Downregulated
683	arahy.Tifrunner.gnm1.ann1.TL9E5R	43.5773	-3.00409	0.41842	-7.1796	6.99e-13	4.53e-12	Downregulated
684	arahy.Tifrunner.gnm1.ann1.BDJ8VI	171.859	-3.00363	0.544683	-5.51446	3.5e-08	1.34e-07	Downregulated
685	arahy.Tifrunner.gnm1.ann1.2ZUN3L	16.0706	-3.00166	0.500338	-5.99926	1.98e-09	8.77e-09	Downregulated
686	arahy.Tifrunner.gnm1.ann1.X4FXIQ	38.4352	-3.00074	0.425925	-7.04525	1.85e-12	1.14e-11	Downregulated
687	arahy.Tifrunner.gnm1.ann1.HZIC2A	83.3102	-3.00053	0.294833	-10.1771	2.51e-24	4.81e-23	Downregulated
688	arahy.Tifrunner.gnm1.ann1.0DY23C	71.6553	-3.0005	0.260276	-11.5281	9.52e-31	3.17e-29	Downregulated
689	arahy.Tifrunner.gnm1.ann1.JSHP6Z	10.4838	-3.00004	0.7057	-4.25116	2.13e-05	5.7e-05	Downregulated
690	arahy.Tifrunner.gnm1.ann1.232HHD	372.574	-2.99976	0.19797	-15.1526	7.28e-52	9.71e-50	Downregulated
691	arahy.Tifrunner.gnm1.ann1.T40CTJ	322.188	-2.99789	0.167806	-17.8652	2.2e-71	1.03e-68	Downregulated
692	arahy.Tifrunner.gnm1.ann1.W1U3RA	89.6431	-2.99363	0.41418	-7.22785	4.91e-13	3.22e-12	Downregulated
693	arahy.Tifrunner.gnm1.ann1.ZA4BYI	42.4134	-2.99129	0.374388	-7.9898	1.35e-15	1.15e-14	Downregulated
694	arahy.Tifrunner.gnm1.ann1.AU90AL	6.83319	-2.98934	0.714158	-4.18582	2.84e-05	7.49e-05	Downregulated
695	arahy.Tifrunner.gnm1.ann1.9BIX4A	6.25136	-2.98864	0.850043	-3.51587	0.00043831	0.000976517	Downregulated
696	arahy.Tifrunner.gnm1.ann1.7TC8PB	447.437	-2.98816	0.219153	-13.635	2.48e-42	1.8e-40	Downregulated
697	arahy.Tifrunner.gnm1.ann1.QLUK9J	765.448	-2.9841	0.272271	-10.96	5.95e-28	1.55e-26	Downregulated
698	arahy.Tifrunner.gnm1.ann1.R2I5HX	48.8846	-2.97825	0.421005	-7.07415	1.5e-12	9.37e-12	Downregulated
699	arahy.Tifrunner.gnm1.ann1.ANV44B	100.958	-2.97813	0.231806	-12.8475	8.88e-38	4.76e-36	Downregulated
700	arahy.Tifrunner.gnm1.ann1.EV9VUA	7.0777	-2.9763	0.740446	-4.0196	5.83e-05	0.000147069	Downregulated
701	arahy.Tifrunner.gnm1.ann1.RIK2ZP	2252.29	-2.97298	0.221768	-13.4058	5.59e-41	3.72e-39	Downregulated
702	arahy.Tifrunner.gnm1.ann1.MWJV02	52.9232	-2.96805	0.415315	-7.14651	8.9e-13	5.68e-12	Downregulated
703	arahy.Tifrunner.gnm1.ann1.F7688A	5.95035	-2.96794	0.711606	-4.17076	3.04e-05	7.97e-05	Downregulated
704	arahy.Tifrunner.gnm1.ann1.IK37TX	455.42	-2.96743	0.213496	-13.8992	6.4e-44	5.24e-42	Downregulated
705	arahy.Tifrunner.gnm1.ann1.IG7GIS	712.293	-2.96646	0.206007	-14.3998	5.19e-47	5.12e-45	Downregulated
706	arahy.Tifrunner.gnm1.ann1.G6SHXQ	207.987	-2.96612	0.580578	-5.10891	3.24e-07	1.1e-06	Downregulated
707	arahy.Tifrunner.gnm1.ann1.HNK79X	16.4133	-2.96479	0.554945	-5.34249	9.17e-08	3.33e-07	Downregulated
708	arahy.Tifrunner.gnm1.ann1.AKB6VZ	239.576	-2.96411	0.288245	-10.2833	8.38e-25	1.69e-23	Downregulated
709	arahy.Tifrunner.gnm1.ann1.4EC6E4	266.524	-2.96302	0.36304	-8.16168	3.3e-16	3.01e-15	Downregulated
710	arahy.Tifrunner.gnm1.ann1.T3KBEX	16.5228	-2.95612	0.585878	-5.04563	4.52e-07	1.51e-06	Downregulated
711	arahy.Tifrunner.gnm1.ann1.PKW3MB	7.98679	-2.95419	0.604952	-4.88334	1.04e-06	3.33e-06	Downregulated
712	arahy.Tifrunner.gnm1.ann1.U5BXKN	20.0579	-2.95227	0.516065	-5.72074	1.06e-08	4.32e-08	Downregulated
713	arahy.Tifrunner.gnm1.ann1.C407E2	88.2492	-2.9503	0.324132	-9.10217	8.85e-20	1.15e-18	Downregulated
714	arahy.Tifrunner.gnm1.ann1.Z7SW0Q	271.994	-2.94863	0.190617	-15.4689	5.63e-54	8.95e-52	Downregulated
715	arahy.Tifrunner.gnm1.ann1.MUJB9R	5623.21	-2.9482	0.342817	-8.59992	7.98e-18	8.57e-17	Downregulated
716	arahy.Tifrunner.gnm1.ann1.L5Q3AX	74.6153	-2.94334	0.318403	-9.24409	2.37e-20	3.21e-19	Downregulated
717	arahy.Tifrunner.gnm1.ann1.9SET9D	44.5265	-2.94136	0.564835	-5.20747	1.91e-07	6.68e-07	Downregulated
718	arahy.Tifrunner.gnm1.ann1.H62KW4	233.009	-2.9403	0.185233	-15.8735	9.67e-57	1.81e-54	Downregulated
719	arahy.Tifrunner.gnm1.ann1.347H2B	890.465	-2.93828	0.376389	-7.80648	5.88e-15	4.7e-14	Downregulated
720	arahy.Tifrunner.gnm1.ann1.AUB4MC	30.2544	-2.93332	0.35897	-8.17148	3.05e-16	2.78e-15	Downregulated
721	arahy.Tifrunner.gnm1.ann1.PE3CF6	71.0634	-2.92307	0.444983	-6.56895	5.07e-11	2.68e-10	Downregulated
722	arahy.Tifrunner.gnm1.ann1.SMYQ1X	36.4038	-2.92105	0.458306	-6.37358	1.85e-10	9.2e-10	Downregulated
723	arahy.Tifrunner.gnm1.ann1.RADU3S	3.85033	-2.91979	0.872768	-3.34544	0.000821532	0.00175826	Downregulated
724	arahy.Tifrunner.gnm1.ann1.E0TNI0	151.163	-2.91889	0.232971	-12.529	5.18e-36	2.49e-34	Downregulated
725	arahy.Tifrunner.gnm1.ann1.PT4YLR	28.2115	-2.91787	0.428563	-6.80849	9.86e-12	5.63e-11	Downregulated
726	arahy.Tifrunner.gnm1.ann1.LM2PGP	331.756	-2.91558	0.196964	-14.8026	1.41e-49	1.63e-47	Downregulated
727	arahy.Tifrunner.gnm1.ann1.6Q660G	111.734	-2.91228	0.301816	-9.64919	4.95e-22	7.71e-21	Downregulated
728	arahy.Tifrunner.gnm1.ann1.21P17U	171.778	-2.9117	0.285736	-10.1901	2.19e-24	4.23e-23	Downregulated
729	arahy.Tifrunner.gnm1.ann1.KUG4GU	24.7828	-2.91156	0.363853	-8.00203	1.22e-15	1.05e-14	Downregulated
730	arahy.Tifrunner.gnm1.ann1.QR9HB8	155.04	-2.90921	0.215786	-13.4819	2e-41	1.37e-39	Downregulated
731	arahy.Tifrunner.gnm1.ann1.V90YU5	142.074	-2.90915	0.232966	-12.4875	8.74e-36	4.14e-34	Downregulated
732	arahy.Tifrunner.gnm1.ann1.41RR18	57.5233	-2.90851	0.291911	-9.96367	2.2e-23	3.88e-22	Downregulated
733	arahy.Tifrunner.gnm1.ann1.KMB5TX	131.549	-2.90702	0.335846	-8.65582	4.89e-18	5.37e-17	Downregulated
734	arahy.Tifrunner.gnm1.ann1.CM4ZWM	38.8091	-2.90516	0.330868	-8.78041	1.63e-18	1.88e-17	Downregulated
735	arahy.Tifrunner.gnm1.ann1.QKR4AW	52.989	-2.9051	0.374114	-7.76528	8.15e-15	6.42e-14	Downregulated
736	arahy.Tifrunner.gnm1.ann1.SR3247	1312.04	-2.9046	0.162204	-17.9071	1.04e-71	5.01e-69	Downregulated
737	arahy.Tifrunner.gnm1.ann1.IS30UE	14.592	-2.90014	0.458918	-6.31953	2.62e-10	1.29e-09	Downregulated
738	arahy.Tifrunner.gnm1.ann1.PLVV0P	682.575	-2.90009	0.277146	-10.4641	1.26e-25	2.71e-24	Downregulated
739	arahy.Tifrunner.gnm1.ann1.E59ZMA	490.176	-2.89949	0.17843	-16.25	2.23e-59	4.92e-57	Downregulated
740	arahy.Tifrunner.gnm1.ann1.AJCF6M	385.233	-2.89913	0.163581	-17.7229	2.79e-70	1.21e-67	Downregulated
741	arahy.Tifrunner.gnm1.ann1.D2YYPY	44.3503	-2.89779	0.553564	-5.2348	1.65e-07	5.81e-07	Downregulated
742	arahy.Tifrunner.gnm1.ann1.1WFS8V	71.97	-2.89709	0.393318	-7.36578	1.76e-13	1.21e-12	Downregulated
743	arahy.Tifrunner.gnm1.ann1.VIG7BV	37.7211	-2.89243	0.343349	-8.42419	3.63e-17	3.68e-16	Downregulated
744	arahy.Tifrunner.gnm1.ann1.9H5ER3	1330.39	-2.8903	0.381452	-7.57711	3.53e-14	2.61e-13	Downregulated
745	arahy.Tifrunner.gnm1.ann1.BS3I7W	7.48786	-2.88955	0.631207	-4.57782	4.7e-06	1.38e-05	Downregulated
746	arahy.Tifrunner.gnm1.ann1.VR90R2	348.479	-2.88822	0.192464	-15.0065	6.65e-51	8.33e-49	Downregulated
747	arahy.Tifrunner.gnm1.ann1.KH9QH8	164.661	-2.88723	0.427572	-6.75261	1.45e-11	8.16e-11	Downregulated
748	arahy.Tifrunner.gnm1.ann1.X9ULGB	278.812	-2.8862	0.310783	-9.28685	1.59e-20	2.18e-19	Downregulated
749	arahy.Tifrunner.gnm1.ann1.LSZ45Z	944.555	-2.88537	0.138836	-20.7826	6.22e-96	7.85e-93	Downregulated
750	arahy.Tifrunner.gnm1.ann1.HIDU9Y	218.662	-2.88464	0.249712	-11.5519	7.22e-31	2.42e-29	Downregulated
751	arahy.Tifrunner.gnm1.ann1.TU9PNL	14913	-2.87998	0.167117	-17.2333	1.49e-66	5.26e-64	Downregulated
752	arahy.Tifrunner.gnm1.ann1.RII35Q	99.1726	-2.87972	0.1951	-14.7602	2.64e-49	3e-47	Downregulated
753	arahy.Tifrunner.gnm1.ann1.BY6BY7	98.6295	-2.87924	0.401118	-7.17802	7.07e-13	4.58e-12	Downregulated
754	arahy.Tifrunner.gnm1.ann1.C4IQRI	8.93938	-2.87882	0.636834	-4.52052	6.17e-06	1.78e-05	Downregulated
755	arahy.Tifrunner.gnm1.ann1.P7B4TL	21.8781	-2.87878	0.493596	-5.83226	5.47e-09	2.3e-08	Downregulated
756	arahy.Tifrunner.gnm1.ann1.M0J9YU	11.942	-2.8785	0.55198	-5.21486	1.84e-07	6.43e-07	Downregulated
757	arahy.Tifrunner.gnm1.ann1.FW4L9V	107.244	-2.87835	0.453323	-6.34943	2.16e-10	1.07e-09	Downregulated
758	arahy.Tifrunner.gnm1.ann1.0TB3XB	10.3971	-2.8761	0.727838	-3.95156	7.76e-05	0.00019279	Downregulated
759	arahy.Tifrunner.gnm1.ann1.I0ZCH2	418.058	-2.8751	0.21118	-13.6145	3.29e-42	2.36e-40	Downregulated
760	arahy.Tifrunner.gnm1.ann1.K2ERIL	23.8063	-2.86843	0.455436	-6.29819	3.01e-10	1.46e-09	Downregulated
761	arahy.Tifrunner.gnm1.ann1.MW6Y9I	394.32	-2.86731	0.179142	-16.0058	1.16e-57	2.3e-55	Downregulated
762	arahy.Tifrunner.gnm1.ann1.Z5QSEK	28.1575	-2.86663	0.554319	-5.17145	2.32e-07	8.02e-07	Downregulated
763	arahy.Tifrunner.gnm1.ann1.LTXE73	9.27451	-2.86543	0.60826	-4.71087	2.47e-06	7.49e-06	Downregulated
764	arahy.Tifrunner.gnm1.ann1.Y4RXEQ	81.152	-2.86301	0.447792	-6.39361	1.62e-10	8.11e-10	Downregulated
765	arahy.Tifrunner.gnm1.ann1.6X50E3	101.014	-2.86083	0.200294	-14.2832	2.79e-46	2.65e-44	Downregulated
766	arahy.Tifrunner.gnm1.ann1.FL0A4X	9.9259	-2.85769	0.625892	-4.56578	4.98e-06	1.45e-05	Downregulated
767	arahy.Tifrunner.gnm1.ann1.L0M7VI	10.4104	-2.85756	0.591609	-4.83016	1.36e-06	4.29e-06	Downregulated
768	arahy.Tifrunner.gnm1.ann1.L46XKT	1192.24	-2.8568	0.28564	-10.0014	1.5e-23	2.69e-22	Downregulated
769	arahy.Tifrunner.gnm1.ann1.NCU4DF	34.4494	-2.85665	0.356823	-8.00579	1.19e-15	1.02e-14	Downregulated
770	arahy.Tifrunner.gnm1.ann1.B496DS	62.7201	-2.85556	0.33753	-8.46016	2.67e-17	2.74e-16	Downregulated
771	arahy.Tifrunner.gnm1.ann1.GBET2X	12.8229	-2.85497	0.728498	-3.91898	8.89e-05	0.000218881	Downregulated
772	arahy.Tifrunner.gnm1.ann1.0X8G7P	9.88072	-2.85107	0.797678	-3.57422	0.000351278	0.000793109	Downregulated
773	arahy.Tifrunner.gnm1.ann1.J886VA	37.209	-2.84998	0.387767	-7.34972	1.99e-13	1.36e-12	Downregulated
774	arahy.Tifrunner.gnm1.ann1.UB9N1X	18.495	-2.84679	0.471248	-6.04096	1.53e-09	6.86e-09	Downregulated
775	arahy.Tifrunner.gnm1.ann1.KK0LLK	132.204	-2.84466	0.295183	-9.63693	5.58e-22	8.66e-21	Downregulated
776	arahy.Tifrunner.gnm1.ann1.GJZ8MD	574.2	-2.84343	0.183638	-15.4839	4.46e-54	7.12e-52	Downregulated
777	arahy.Tifrunner.gnm1.ann1.QPT367	11.119	-2.83894	0.705363	-4.02479	5.7e-05	0.000144121	Downregulated
778	arahy.Tifrunner.gnm1.ann1.46036Y	6.55311	-2.83885	0.643344	-4.41265	1.02e-05	2.86e-05	Downregulated
779	arahy.Tifrunner.gnm1.ann1.ZFLV96	83.7847	-2.83725	0.336173	-8.43986	3.18e-17	3.23e-16	Downregulated
780	arahy.Tifrunner.gnm1.ann1.1N9K04	139.371	-2.83712	0.564258	-5.02805	4.96e-07	1.64e-06	Downregulated
781	arahy.Tifrunner.gnm1.ann1.9Q60JN	48.258	-2.83579	0.607397	-4.66876	3.03e-06	9.09e-06	Downregulated
782	arahy.Tifrunner.gnm1.ann1.25U7NT	289.413	-2.83457	0.48009	-5.90424	3.54e-09	1.52e-08	Downregulated
783	arahy.Tifrunner.gnm1.ann1.PPI4NM	935.375	-2.83096	0.27452	-10.3124	6.2e-25	1.26e-23	Downregulated
784	arahy.Tifrunner.gnm1.ann1.C5QWNT	138.455	-2.82816	0.266574	-10.6093	2.7e-26	6.11e-25	Downregulated
785	arahy.Tifrunner.gnm1.ann1.77K9F8	1304.57	-2.82704	0.447513	-6.31722	2.66e-10	1.3e-09	Downregulated
786	arahy.Tifrunner.gnm1.ann1.M26H9J	282.171	-2.82598	0.136887	-20.6446	1.09e-94	1.34e-91	Downregulated
787	arahy.Tifrunner.gnm1.ann1.818ZE1	742.919	-2.82346	0.209701	-13.4642	2.54e-41	1.73e-39	Downregulated
788	arahy.Tifrunner.gnm1.ann1.P4NRG4	130.161	-2.82296	0.249748	-11.3032	1.26e-29	3.83e-28	Downregulated
789	arahy.Tifrunner.gnm1.ann1.AX2FME	101.909	-2.8203	0.232522	-12.1292	7.4e-34	3.09e-32	Downregulated
790	arahy.Tifrunner.gnm1.ann1.GBNN5P	28.629	-2.81824	0.56177	-5.01671	5.26e-07	1.74e-06	Downregulated
791	arahy.Tifrunner.gnm1.ann1.TXJ4LD	487.422	-2.81762	0.217419	-12.9594	2.08e-38	1.16e-36	Downregulated
792	arahy.Tifrunner.gnm1.ann1.805HV8	121.976	-2.81604	0.790819	-3.56091	0.000369567	0.000831778	Downregulated
793	arahy.Tifrunner.gnm1.ann1.SG9L4X	1152.55	-2.81556	0.210145	-13.3982	6.2e-41	4.11e-39	Downregulated
794	arahy.Tifrunner.gnm1.ann1.RA8HQM	1389.3	-2.81551	0.182647	-15.415	1.3e-53	1.97e-51	Downregulated
795	arahy.Tifrunner.gnm1.ann1.MKUL9J	22.5792	-2.81467	0.426175	-6.60449	3.99e-11	2.14e-10	Downregulated
796	arahy.Tifrunner.gnm1.ann1.54ALND	40.3196	-2.81421	0.335976	-8.37623	5.47e-17	5.41e-16	Downregulated
797	arahy.Tifrunner.gnm1.ann1.G897EA	102.717	-2.81063	0.200139	-14.0434	8.46e-45	7.31e-43	Downregulated
798	arahy.Tifrunner.gnm1.ann1.A621IZ	73.7343	-2.80848	0.609103	-4.61085	4.01e-06	1.18e-05	Downregulated
799	arahy.Tifrunner.gnm1.ann1.0U01EG	736.872	-2.8027	0.175888	-15.9346	3.64e-57	6.93e-55	Downregulated
800	arahy.Tifrunner.gnm1.ann1.59W0UK	31.3438	-2.80195	0.372747	-7.51703	5.6e-14	4.06e-13	Downregulated
801	arahy.Tifrunner.gnm1.ann1.XH9UDA	8880.28	-2.79573	0.356599	-7.83998	4.51e-15	3.63e-14	Downregulated
802	arahy.Tifrunner.gnm1.ann1.UA9EU0	47.0887	-2.79361	0.46524	-6.00468	1.92e-09	8.5e-09	Downregulated
803	arahy.Tifrunner.gnm1.ann1.A2KH1K	110.749	-2.79297	0.297623	-9.38425	6.34e-21	9e-20	Downregulated
804	arahy.Tifrunner.gnm1.ann1.P3SWUI	651.912	-2.79201	0.336597	-8.29479	1.09e-16	1.04e-15	Downregulated
805	arahy.Tifrunner.gnm1.ann1.AT78S8	21.6515	-2.7913	0.492009	-5.67327	1.4e-08	5.62e-08	Downregulated
806	arahy.Tifrunner.gnm1.ann1.LQ4SRQ	12.6263	-2.78954	0.629867	-4.42878	9.48e-06	2.67e-05	Downregulated
807	arahy.Tifrunner.gnm1.ann1.45XZWW	185.664	-2.78915	0.261049	-10.6844	1.2e-26	2.81e-25	Downregulated
808	arahy.Tifrunner.gnm1.ann1.SEU8EV	124.155	-2.78904	0.180446	-15.4564	6.83e-54	1.07e-51	Downregulated
809	arahy.Tifrunner.gnm1.ann1.8992SQ	19.5423	-2.78587	0.488633	-5.70134	1.19e-08	4.81e-08	Downregulated
810	arahy.Tifrunner.gnm1.ann1.C6NV9N	262.711	-2.78549	0.277976	-10.0206	1.24e-23	2.22e-22	Downregulated
811	arahy.Tifrunner.gnm1.ann1.D4QB27	179.163	-2.78509	0.152327	-18.2836	1.12e-74	6.66e-72	Downregulated
812	arahy.Tifrunner.gnm1.ann1.4JVY84	2985.44	-2.7816	0.168415	-16.5164	2.8e-61	6.95e-59	Downregulated
813	arahy.Tifrunner.gnm1.ann1.DEK8Z8	482.012	-2.78077	0.157149	-17.6951	4.57e-70	1.94e-67	Downregulated
814	arahy.Tifrunner.gnm1.ann1.XIGQ39	19.33	-2.77558	0.495425	-5.60243	2.11e-08	8.33e-08	Downregulated
815	arahy.Tifrunner.gnm1.ann1.QY7301	30.0414	-2.77456	0.382317	-7.25723	3.95e-13	2.62e-12	Downregulated
816	arahy.Tifrunner.gnm1.ann1.H8BXV5	91.689	-2.77406	0.285769	-9.70737	2.8e-22	4.46e-21	Downregulated
817	arahy.Tifrunner.gnm1.ann1.GYU1HX	668.486	-2.77347	0.179106	-15.4851	4.37e-54	7.01e-52	Downregulated
818	arahy.Tifrunner.gnm1.ann1.7GH6V4	265.245	-2.77338	0.281779	-9.8424	7.39e-23	1.25e-21	Downregulated
819	arahy.Tifrunner.gnm1.ann1.LRZU8J	32.4316	-2.77203	0.365195	-7.59054	3.19e-14	2.37e-13	Downregulated
820	arahy.Tifrunner.gnm1.ann1.T9ZPF9	29.117	-2.77144	0.484111	-5.7248	1.04e-08	4.22e-08	Downregulated
821	arahy.Tifrunner.gnm1.ann1.ISXH2S	421.611	-2.76951	0.168783	-16.4087	1.66e-60	3.93e-58	Downregulated
822	arahy.Tifrunner.gnm1.ann1.WPG9ZU	74.6502	-2.76849	0.37031	-7.47614	7.65e-14	5.47e-13	Downregulated
823	arahy.Tifrunner.gnm1.ann1.HVM6LZ	123.593	-2.76804	0.25521	-10.8461	2.08e-27	5.18e-26	Downregulated
824	arahy.Tifrunner.gnm1.ann1.B6Q9P5	421.495	-2.7673	0.263328	-10.509	7.85e-26	1.73e-24	Downregulated
825	arahy.Tifrunner.gnm1.ann1.CW49P6	6.929	-2.76623	0.682588	-4.05256	5.07e-05	0.000128879	Downregulated
826	arahy.Tifrunner.gnm1.ann1.N8P1ZJ	1331	-2.76598	0.230611	-11.9941	3.82e-33	1.52e-31	Downregulated
827	arahy.Tifrunner.gnm1.ann1.C4KZJS	37.115	-2.76538	0.329006	-8.40526	4.27e-17	4.28e-16	Downregulated
828	arahy.Tifrunner.gnm1.ann1.I40GDJ	7.30005	-2.76498	0.600962	-4.60092	4.21e-06	1.24e-05	Downregulated
829	arahy.Tifrunner.gnm1.ann1.AB81A0	206.377	-2.76479	0.243048	-11.3755	5.54e-30	1.74e-28	Downregulated
830	arahy.Tifrunner.gnm1.ann1.Y183F3	2979.46	-2.76443	0.161458	-17.1216	1.02e-65	3.38e-63	Downregulated
831	arahy.Tifrunner.gnm1.ann1.1KAH27	2496.3	-2.75995	0.185666	-14.8651	5.55e-50	6.64e-48	Downregulated
832	arahy.Tifrunner.gnm1.ann1.MFQ8D7	212.726	-2.75955	0.280126	-9.85114	6.78e-23	1.15e-21	Downregulated
833	arahy.Tifrunner.gnm1.ann1.Y2FERZ	503.525	-2.75755	0.16016	-17.2175	1.96e-66	6.79e-64	Downregulated
834	arahy.Tifrunner.gnm1.ann1.G31LB0	198.685	-2.75618	0.176777	-15.5913	8.34e-55	1.4e-52	Downregulated
835	arahy.Tifrunner.gnm1.ann1.M55FGE	105.066	-2.7552	0.206771	-13.3249	1.66e-40	1.06e-38	Downregulated
836	arahy.Tifrunner.gnm1.ann1.SH86H7	291.263	-2.75445	0.398684	-6.90884	4.89e-12	2.88e-11	Downregulated
837	arahy.Tifrunner.gnm1.ann1.L9DXTM	1179.57	-2.75222	0.167891	-16.3929	2.15e-60	5.04e-58	Downregulated
838	arahy.Tifrunner.gnm1.ann1.NG2XET	426.087	-2.74891	0.151574	-18.1358	1.66e-73	9.4e-71	Downregulated
839	arahy.Tifrunner.gnm1.ann1.T23TII	16.6345	-2.74764	0.569695	-4.82299	1.41e-06	4.44e-06	Downregulated
840	arahy.Tifrunner.gnm1.ann1.1899LM	792.182	-2.74358	0.261376	-10.4967	8.95e-26	1.95e-24	Downregulated
841	arahy.Tifrunner.gnm1.ann1.CYD8BJ	415.047	-2.74211	0.333736	-8.21641	2.1e-16	1.95e-15	Downregulated
842	arahy.Tifrunner.gnm1.ann1.R3N6QG	192.419	-2.74103	0.212955	-12.8714	6.52e-38	3.55e-36	Downregulated
843	arahy.Tifrunner.gnm1.ann1.BC87BJ	103.422	-2.74091	0.230066	-11.9136	1.01e-32	3.89e-31	Downregulated
844	arahy.Tifrunner.gnm1.ann1.FFR9P9	197.64	-2.74062	0.176695	-15.5105	2.95e-54	4.78e-52	Downregulated
845	arahy.Tifrunner.gnm1.ann1.0BB13E	74.9116	-2.73988	0.335446	-8.16788	3.14e-16	2.86e-15	Downregulated
846	arahy.Tifrunner.gnm1.ann1.MP0IU4	100.941	-2.73742	0.204375	-13.3941	6.54e-41	4.32e-39	Downregulated
847	arahy.Tifrunner.gnm1.ann1.KVQE6R	254.866	-2.73641	0.434615	-6.29617	3.05e-10	1.48e-09	Downregulated
848	arahy.Tifrunner.gnm1.ann1.7UA8HU	7804.87	-2.73639	0.206204	-13.2703	3.44e-40	2.15e-38	Downregulated
849	arahy.Tifrunner.gnm1.ann1.TK9VLP	277.823	-2.73427	0.34073	-8.02475	1.02e-15	8.79e-15	Downregulated
850	arahy.Tifrunner.gnm1.ann1.KK4CMR	1335.44	-2.73313	0.218439	-12.5121	6.41e-36	3.06e-34	Downregulated
851	arahy.Tifrunner.gnm1.ann1.4EVV01	15.1561	-2.73259	0.576472	-4.7402	2.14e-06	6.54e-06	Downregulated
852	arahy.Tifrunner.gnm1.ann1.9HF8SW	737.914	-2.73253	0.198381	-13.7742	3.65e-43	2.83e-41	Downregulated
853	arahy.Tifrunner.gnm1.ann1.C2YB6M	33.7784	-2.73056	0.459829	-5.9382	2.88e-09	1.25e-08	Downregulated
854	arahy.Tifrunner.gnm1.ann1.MX4EIU	62.9135	-2.73029	0.327562	-8.33518	7.74e-17	7.55e-16	Downregulated
855	arahy.Tifrunner.gnm1.ann1.MXA56B	419.761	-2.72923	0.186285	-14.6508	1.33e-48	1.47e-46	Downregulated
856	arahy.Tifrunner.gnm1.ann1.61LQT8	41.3401	-2.72849	0.40734	-6.69829	2.11e-11	1.16e-10	Downregulated
857	arahy.Tifrunner.gnm1.ann1.237GY1	337.559	-2.727	0.156724	-17.4	8.25e-68	3.11e-65	Downregulated
858	arahy.Tifrunner.gnm1.ann1.6S8GSB	242.067	-2.72635	0.23975	-11.3716	5.79e-30	1.81e-28	Downregulated
859	arahy.Tifrunner.gnm1.ann1.10U3ER	17.057	-2.7217	0.450143	-6.04631	1.48e-09	6.65e-09	Downregulated
860	arahy.Tifrunner.gnm1.ann1.0MD4T6	91.701	-2.72139	0.491471	-5.53724	3.07e-08	1.18e-07	Downregulated
861	arahy.Tifrunner.gnm1.ann1.HVKI9W	445.087	-2.71883	0.363639	-7.47672	7.62e-14	5.44e-13	Downregulated
862	arahy.Tifrunner.gnm1.ann1.96EPTX	93.2107	-2.71599	0.433355	-6.26735	3.67e-10	1.77e-09	Downregulated
863	arahy.Tifrunner.gnm1.ann1.VNB45H	322.107	-2.71586	0.193672	-14.023	1.13e-44	9.69e-43	Downregulated
864	arahy.Tifrunner.gnm1.ann1.PGFD37	445.188	-2.71359	0.280382	-9.67818	3.73e-22	5.87e-21	Downregulated
865	arahy.Tifrunner.gnm1.ann1.U4VPP4	61.3477	-2.71098	0.231001	-11.7358	8.35e-32	3e-30	Downregulated
866	arahy.Tifrunner.gnm1.ann1.JW8PS1	1113.38	-2.71059	0.190371	-14.2385	5.28e-46	4.92e-44	Downregulated
867	arahy.Tifrunner.gnm1.ann1.Z4M8GV	27.3472	-2.71049	0.448122	-6.04855	1.46e-09	6.57e-09	Downregulated
868	arahy.Tifrunner.gnm1.ann1.FSP2M7	192.197	-2.71029	0.279851	-9.68476	3.5e-22	5.51e-21	Downregulated
869	arahy.Tifrunner.gnm1.ann1.MXVB7A	509.668	-2.7102	0.120702	-22.4537	1.18e-111	3.16e-108	Downregulated
870	arahy.Tifrunner.gnm1.ann1.IV4I8P	202.807	-2.70927	0.202287	-13.3932	6.63e-41	4.37e-39	Downregulated
871	arahy.Tifrunner.gnm1.ann1.V739AW	46.7317	-2.70811	0.563893	-4.80252	1.57e-06	4.88e-06	Downregulated
872	arahy.Tifrunner.gnm1.ann1.HY98G0	220.09	-2.70703	0.213041	-12.7066	5.43e-37	2.76e-35	Downregulated
873	arahy.Tifrunner.gnm1.ann1.FY6522	42.9605	-2.70657	0.351275	-7.70499	1.31e-14	1.01e-13	Downregulated
874	arahy.Tifrunner.gnm1.ann1.V5X3SM	503.694	-2.70575	0.207304	-13.0521	6.18e-39	3.61e-37	Downregulated
875	arahy.Tifrunner.gnm1.ann1.IW0F64	202.834	-2.70523	0.434882	-6.2206	4.95e-10	2.35e-09	Downregulated
876	arahy.Tifrunner.gnm1.ann1.Y5JHNR	126.449	-2.70394	0.450994	-5.99551	2.03e-09	8.96e-09	Downregulated
877	arahy.Tifrunner.gnm1.ann1.N4A1C9	10.6899	-2.70017	0.572673	-4.71503	2.42e-06	7.35e-06	Downregulated
878	arahy.Tifrunner.gnm1.ann1.GV4WAN	143.955	-2.69998	0.339684	-7.9485	1.89e-15	1.58e-14	Downregulated
879	arahy.Tifrunner.gnm1.ann1.KJ3KZU	104.926	-2.6975	0.32207	-8.3755	5.5e-17	5.44e-16	Downregulated
880	arahy.Tifrunner.gnm1.ann1.DF20BV	24.2257	-2.69677	0.647729	-4.16343	3.14e-05	8.21e-05	Downregulated
881	arahy.Tifrunner.gnm1.ann1.95GW03	7.95321	-2.69424	0.715011	-3.76811	0.000164485	0.000390028	Downregulated
882	arahy.Tifrunner.gnm1.ann1.WP6BXL	52.8204	-2.69286	0.333583	-8.07253	6.89e-16	6.06e-15	Downregulated
883	arahy.Tifrunner.gnm1.ann1.L3DN4L	82.0609	-2.69155	0.258052	-10.4303	1.8e-25	3.82e-24	Downregulated
884	arahy.Tifrunner.gnm1.ann1.TTN6CK	21.4454	-2.69062	0.443266	-6.06999	1.28e-09	5.79e-09	Downregulated
885	arahy.Tifrunner.gnm1.ann1.SQH6NL	853.462	-2.68924	0.144325	-18.6333	1.73e-77	1.12e-74	Downregulated
886	arahy.Tifrunner.gnm1.ann1.NE1A68	36.2607	-2.68877	0.37148	-7.238	4.55e-13	3e-12	Downregulated
887	arahy.Tifrunner.gnm1.ann1.1M8NR5	22.923	-2.68814	0.661924	-4.0611	4.88e-05	0.000124563	Downregulated
888	arahy.Tifrunner.gnm1.ann1.NHN2FI	7.5008	-2.68754	0.663419	-4.05105	5.1e-05	0.000129651	Downregulated
889	arahy.Tifrunner.gnm1.ann1.BU69I6	1857.85	-2.687	0.198242	-13.5541	7.49e-42	5.27e-40	Downregulated
890	arahy.Tifrunner.gnm1.ann1.79GVE2	85.1534	-2.68507	0.34358	-7.81498	5.5e-15	4.4e-14	Downregulated
891	arahy.Tifrunner.gnm1.ann1.YEWY3A	1271.94	-2.68465	0.185434	-14.4776	1.68e-47	1.71e-45	Downregulated
892	arahy.Tifrunner.gnm1.ann1.62HDK2	211.943	-2.68402	0.22513	-11.9221	9.08e-33	3.52e-31	Downregulated
893	arahy.Tifrunner.gnm1.ann1.A0U9FM	102.948	-2.67829	0.574592	-4.66119	3.14e-06	9.42e-06	Downregulated
894	arahy.Tifrunner.gnm1.ann1.2LV2NG	113.651	-2.67817	0.252941	-10.5881	3.38e-26	7.62e-25	Downregulated
895	arahy.Tifrunner.gnm1.ann1.D1QJXV	391.618	-2.67627	0.280757	-9.53231	1.54e-21	2.3e-20	Downregulated
896	arahy.Tifrunner.gnm1.ann1.7TY6PE	14.1484	-2.67138	0.487453	-5.48028	4.25e-08	1.61e-07	Downregulated
897	arahy.Tifrunner.gnm1.ann1.UAEH3Q	78.2476	-2.67056	0.219163	-12.1852	3.73e-34	1.59e-32	Downregulated
898	arahy.Tifrunner.gnm1.ann1.TF0YG1	340.827	-2.66995	0.423832	-6.29955	2.99e-10	1.45e-09	Downregulated
899	arahy.Tifrunner.gnm1.ann1.JA3FRH	1757.6	-2.66971	0.40346	-6.61703	3.66e-11	1.98e-10	Downregulated
900	arahy.Tifrunner.gnm1.ann1.X2JQ1G	29.924	-2.66911	0.351536	-7.5927	3.13e-14	2.33e-13	Downregulated
901	arahy.Tifrunner.gnm1.ann1.Z6UM0T	117.58	-2.66833	0.196536	-13.5768	5.5e-42	3.89e-40	Downregulated
902	arahy.Tifrunner.gnm1.ann1.K9FAKX	102.649	-2.66758	0.197874	-13.4812	2.02e-41	1.38e-39	Downregulated
903	arahy.Tifrunner.gnm1.ann1.MEKX2N	8581.39	-2.6668	0.237229	-11.2415	2.55e-29	7.47e-28	Downregulated
904	arahy.Tifrunner.gnm1.ann1.735JS3	165.376	-2.6667	0.29622	-9.00244	2.21e-19	2.78e-18	Downregulated
905	arahy.Tifrunner.gnm1.ann1.VS67CL	14.7087	-2.66322	0.644519	-4.1321	3.59e-05	9.34e-05	Downregulated
906	arahy.Tifrunner.gnm1.ann1.ZH7W5S	348.206	-2.66153	0.207092	-12.8519	8.39e-38	4.51e-36	Downregulated
907	arahy.Tifrunner.gnm1.ann1.8118GS	37.5333	-2.6598	0.323635	-8.21852	2.06e-16	1.92e-15	Downregulated
908	arahy.Tifrunner.gnm1.ann1.30ZBSQ	59.4855	-2.65955	0.435312	-6.10952	9.99e-10	4.59e-09	Downregulated
909	arahy.Tifrunner.gnm1.ann1.UXSD6Z	992.095	-2.65847	0.38353	-6.93158	4.16e-12	2.48e-11	Downregulated
910	arahy.Tifrunner.gnm1.ann1.UL52QC	166.181	-2.65807	0.248465	-10.6979	1.04e-26	2.44e-25	Downregulated
911	arahy.Tifrunner.gnm1.ann1.C2B2I7	7.25682	-2.65754	0.650889	-4.08295	4.45e-05	0.000114135	Downregulated
912	arahy.Tifrunner.gnm1.ann1.RJB6DE	120.367	-2.65408	0.24738	-10.7288	7.46e-27	1.78e-25	Downregulated
913	arahy.Tifrunner.gnm1.ann1.QBP2NG	277.759	-2.65242	0.318449	-8.32919	8.14e-17	7.92e-16	Downregulated
914	arahy.Tifrunner.gnm1.ann1.M38EY0	267.864	-2.65042	0.231637	-11.4421	2.57e-30	8.28e-29	Downregulated
915	arahy.Tifrunner.gnm1.ann1.Q4J3I9	408.879	-2.65022	0.182871	-14.4923	1.36e-47	1.39e-45	Downregulated
916	arahy.Tifrunner.gnm1.ann1.DJ6LD0	96.679	-2.64997	0.289888	-9.14137	6.17e-20	8.07e-19	Downregulated
917	arahy.Tifrunner.gnm1.ann1.FUNC5Y	96.6338	-2.64812	0.265349	-9.97975	1.87e-23	3.32e-22	Downregulated
918	arahy.Tifrunner.gnm1.ann1.UX5VDV	161.134	-2.64792	0.2608	-10.1531	3.21e-24	6.08e-23	Downregulated
919	arahy.Tifrunner.gnm1.ann1.IM6CL8	793.819	-2.64594	0.299422	-8.83682	9.85e-19	1.16e-17	Downregulated
920	arahy.Tifrunner.gnm1.ann1.GFH1HB	737.568	-2.64178	0.190175	-13.8913	7.15e-44	5.83e-42	Downregulated
921	arahy.Tifrunner.gnm1.ann1.XP10PA	2633.13	-2.64003	0.154809	-17.0535	3.29e-65	1.04e-62	Downregulated
922	arahy.Tifrunner.gnm1.ann1.KZLY5F	12.0913	-2.63966	0.519249	-5.08361	3.7e-07	1.25e-06	Downregulated
923	arahy.Tifrunner.gnm1.ann1.E8J80R	85.7355	-2.638	0.248539	-10.6141	2.56e-26	5.83e-25	Downregulated
924	arahy.Tifrunner.gnm1.ann1.H7MRPA	612.45	-2.63771	0.270374	-9.7558	1.74e-22	2.83e-21	Downregulated
925	arahy.Tifrunner.gnm1.ann1.HU0S2W	2347.96	-2.63681	0.213981	-12.3227	6.84e-35	3.06e-33	Downregulated
926	arahy.Tifrunner.gnm1.ann1.HDD96J	9.91147	-2.63639	0.76058	-3.4663	0.000527681	0.00116111	Downregulated
927	arahy.Tifrunner.gnm1.ann1.45PR62	1387.94	-2.63602	0.158071	-16.6761	1.96e-62	5.22e-60	Downregulated
928	arahy.Tifrunner.gnm1.ann1.PR438B	398.425	-2.63473	0.1749	-15.0642	2.79e-51	3.59e-49	Downregulated
929	arahy.Tifrunner.gnm1.ann1.DQ6KFY	188.819	-2.63125	0.302132	-8.70894	3.07e-18	3.44e-17	Downregulated
930	arahy.Tifrunner.gnm1.ann1.XI4P0K	94.6104	-2.63072	0.303315	-8.67323	4.2e-18	4.64e-17	Downregulated
931	arahy.Tifrunner.gnm1.ann1.9NI65Y	39.2398	-2.6299	0.348873	-7.53828	4.76e-14	3.47e-13	Downregulated
932	arahy.Tifrunner.gnm1.ann1.N569AS	1562.18	-2.62965	0.170725	-15.4028	1.57e-53	2.36e-51	Downregulated
933	arahy.Tifrunner.gnm1.ann1.12ETBG	1064.71	-2.62933	0.265759	-9.89366	4.44e-23	7.63e-22	Downregulated
934	arahy.Tifrunner.gnm1.ann1.DFS8IZ	24.4236	-2.62768	0.458441	-5.73178	9.94e-09	4.06e-08	Downregulated
935	arahy.Tifrunner.gnm1.ann1.BI9JLD	128.937	-2.62722	0.179295	-14.6531	1.29e-48	1.42e-46	Downregulated
936	arahy.Tifrunner.gnm1.ann1.6U61K3	199.984	-2.62485	0.245345	-10.6986	1.03e-26	2.43e-25	Downregulated
937	arahy.Tifrunner.gnm1.ann1.C788P2	574.711	-2.62181	0.251544	-10.4229	1.95e-25	4.12e-24	Downregulated
938	arahy.Tifrunner.gnm1.ann1.S12RMD	6779.44	-2.6212	0.285949	-9.16669	4.88e-20	6.43e-19	Downregulated
939	arahy.Tifrunner.gnm1.ann1.9BK7Z7	105.821	-2.62056	0.412151	-6.35826	2.04e-10	1.01e-09	Downregulated
940	arahy.Tifrunner.gnm1.ann1.6MN492	44.4301	-2.62049	0.29446	-8.89932	5.62e-19	6.79e-18	Downregulated
941	arahy.Tifrunner.gnm1.ann1.D26Z0K	913.641	-2.61851	0.216032	-12.1209	8.18e-34	3.41e-32	Downregulated
942	arahy.Tifrunner.gnm1.ann1.IF8NHZ	380.081	-2.61849	0.19553	-13.3917	6.76e-41	4.44e-39	Downregulated
943	arahy.Tifrunner.gnm1.ann1.N2AW5Z	7.07984	-2.61845	0.60925	-4.29783	1.72e-05	4.68e-05	Downregulated
944	arahy.Tifrunner.gnm1.ann1.81HHLD	195.349	-2.61807	0.264297	-9.90579	3.93e-23	6.78e-22	Downregulated
945	arahy.Tifrunner.gnm1.ann1.0QSB04	893.734	-2.61694	0.480106	-5.45076	5.02e-08	1.88e-07	Downregulated
946	arahy.Tifrunner.gnm1.ann1.BQ3B6K	84.1428	-2.61641	0.19522	-13.4024	5.86e-41	3.89e-39	Downregulated
947	arahy.Tifrunner.gnm1.ann1.10MHJ6	2138.95	-2.61608	0.188228	-13.8984	6.47e-44	5.29e-42	Downregulated
948	arahy.Tifrunner.gnm1.ann1.QIQ2JJ	73.4904	-2.61577	0.264108	-9.90416	3.99e-23	6.88e-22	Downregulated
949	arahy.Tifrunner.gnm1.ann1.EPRD9B	433.128	-2.61516	0.173127	-15.1054	1.49e-51	1.95e-49	Downregulated
950	arahy.Tifrunner.gnm1.ann1.UTA44Z	100.718	-2.61387	0.306825	-8.51906	1.61e-17	1.69e-16	Downregulated
951	arahy.Tifrunner.gnm1.ann1.KH9HS2	79.7409	-2.61331	0.318299	-8.21022	2.21e-16	2.05e-15	Downregulated
952	arahy.Tifrunner.gnm1.ann1.DJ1VY2	1184.23	-2.6104	0.228469	-11.4256	3.11e-30	9.96e-29	Downregulated
953	arahy.Tifrunner.gnm1.ann1.1SP54C	98.2486	-2.60926	0.296112	-8.81172	1.23e-18	1.44e-17	Downregulated
954	arahy.Tifrunner.gnm1.ann1.79XMYU	9.22792	-2.60841	0.792023	-3.29335	0.000990007	0.00209523	Downregulated
955	arahy.Tifrunner.gnm1.ann1.QB0UBR	24.8586	-2.60771	0.354827	-7.34923	1.99e-13	1.36e-12	Downregulated
956	arahy.Tifrunner.gnm1.ann1.P3XICI	110.143	-2.60739	0.185484	-14.0572	6.95e-45	6.08e-43	Downregulated
957	arahy.Tifrunner.gnm1.ann1.8TE58T	685.36	-2.60576	0.242907	-10.7274	7.57e-27	1.81e-25	Downregulated
958	arahy.Tifrunner.gnm1.ann1.NA5G54	101.986	-2.60345	0.24364	-10.6857	1.19e-26	2.78e-25	Downregulated
959	arahy.Tifrunner.gnm1.ann1.3DBG0K	1057.97	-2.60175	0.159562	-16.3056	9.01e-60	2.03e-57	Downregulated
960	arahy.Tifrunner.gnm1.ann1.B68A3R	227.567	-2.60157	0.343654	-7.57033	3.72e-14	2.74e-13	Downregulated
961	arahy.Tifrunner.gnm1.ann1.FUW0JF	53.9269	-2.60153	0.420865	-6.18139	6.35e-10	2.98e-09	Downregulated
962	arahy.Tifrunner.gnm1.ann1.IYR592	254.558	-2.60077	0.20464	-12.709	5.27e-37	2.68e-35	Downregulated
963	arahy.Tifrunner.gnm1.ann1.LDQV8H	102.387	-2.59864	0.331127	-7.84785	4.23e-15	3.43e-14	Downregulated
964	arahy.Tifrunner.gnm1.ann1.R3F6BJ	10.9797	-2.59855	0.626907	-4.14504	3.4e-05	8.86e-05	Downregulated
965	arahy.Tifrunner.gnm1.ann1.NX9XDZ	1208.41	-2.59845	0.161834	-16.0563	5.17e-58	1.06e-55	Downregulated
966	arahy.Tifrunner.gnm1.ann1.0NAL6S	2613.79	-2.59768	0.200626	-12.9479	2.41e-38	1.34e-36	Downregulated
967	arahy.Tifrunner.gnm1.ann1.QP6CUQ	1058.45	-2.59576	0.191658	-13.5437	8.63e-42	6.05e-40	Downregulated
968	arahy.Tifrunner.gnm1.ann1.99FJVY	67.3614	-2.59475	0.307075	-8.44988	2.92e-17	2.98e-16	Downregulated
969	arahy.Tifrunner.gnm1.ann1.6BLG7S	168.644	-2.59262	0.231248	-11.2115	3.58e-29	1.04e-27	Downregulated
970	arahy.Tifrunner.gnm1.ann1.02EG99	388.733	-2.59195	0.246409	-10.5189	7.07e-26	1.56e-24	Downregulated
971	arahy.Tifrunner.gnm1.ann1.WQF7L9	8498.26	-2.59099	0.355504	-7.28821	3.14e-13	2.1e-12	Downregulated
972	arahy.Tifrunner.gnm1.ann1.KL0ZPB	256.044	-2.59047	0.172629	-15.006	6.7e-51	8.35e-49	Downregulated
973	arahy.Tifrunner.gnm1.ann1.3RSR9Y	149.487	-2.58912	0.315408	-8.20878	2.23e-16	2.07e-15	Downregulated
974	arahy.Tifrunner.gnm1.ann1.FH3EPN	41.9514	-2.58898	0.345447	-7.49457	6.65e-14	4.78e-13	Downregulated
975	arahy.Tifrunner.gnm1.ann1.Z71ZTI	20.6366	-2.58887	0.613752	-4.2181	2.46e-05	6.55e-05	Downregulated
976	arahy.Tifrunner.gnm1.ann1.JX4TU4	214.318	-2.5866	0.227348	-11.3773	5.43e-30	1.7e-28	Downregulated
977	arahy.Tifrunner.gnm1.ann1.6ER1M6	258.065	-2.58511	0.304515	-8.48928	2.08e-17	2.16e-16	Downregulated
978	arahy.Tifrunner.gnm1.ann1.H6DGY9	122.701	-2.58399	0.18193	-14.2032	8.76e-46	8.05e-44	Downregulated
979	arahy.Tifrunner.gnm1.ann1.1L0SFZ	265.29	-2.58394	0.141627	-18.2448	2.28e-74	1.34e-71	Downregulated
980	arahy.Tifrunner.gnm1.ann1.SUJ4K6	263.424	-2.58346	0.17997	-14.3549	9.92e-47	9.64e-45	Downregulated
981	arahy.Tifrunner.gnm1.ann1.669CET	130.477	-2.58229	0.324266	-7.9635	1.67e-15	1.41e-14	Downregulated
982	arahy.Tifrunner.gnm1.ann1.9T0HEQ	53.8731	-2.58088	0.27208	-9.48574	2.41e-21	3.55e-20	Downregulated
983	arahy.Tifrunner.gnm1.ann1.8VCQ03	468.266	-2.58026	0.233233	-11.063	1.9e-28	5.17e-27	Downregulated
984	arahy.Tifrunner.gnm1.ann1.0F7AFP	644.062	-2.57967	0.116356	-22.1705	6.62e-109	1.67e-105	Downregulated
985	arahy.Tifrunner.gnm1.ann1.B16QUM	699.25	-2.57871	0.18238	-14.1392	2.18e-45	1.97e-43	Downregulated
986	arahy.Tifrunner.gnm1.ann1.EW3HTN	11.7397	-2.57861	0.697636	-3.69621	0.000218841	0.000509438	Downregulated
987	arahy.Tifrunner.gnm1.ann1.UTGV4K	213.651	-2.57839	0.185647	-13.8886	7.42e-44	6.02e-42	Downregulated
988	arahy.Tifrunner.gnm1.ann1.W22R0G	38.7797	-2.57749	0.311986	-8.26158	1.44e-16	1.36e-15	Downregulated
989	arahy.Tifrunner.gnm1.ann1.RNH5YV	166.107	-2.57698	0.307214	-8.38822	4.94e-17	4.91e-16	Downregulated
990	arahy.Tifrunner.gnm1.ann1.NY64DB	11.0493	-2.57524	0.597668	-4.30882	1.64e-05	4.47e-05	Downregulated
991	arahy.Tifrunner.gnm1.ann1.R1TNCB	282.329	-2.57454	0.387545	-6.64322	3.07e-11	1.67e-10	Downregulated
992	arahy.Tifrunner.gnm1.ann1.NRC1IY	90.6608	-2.57424	0.305629	-8.42276	3.68e-17	3.72e-16	Downregulated
993	arahy.Tifrunner.gnm1.ann1.UN6GTT	69.3019	-2.57351	0.330853	-7.77839	7.35e-15	5.81e-14	Downregulated
994	arahy.Tifrunner.gnm1.ann1.P5QPHI	145.41	-2.57151	0.195498	-13.1536	1.62e-39	9.73e-38	Downregulated
995	arahy.Tifrunner.gnm1.ann1.EUZ8JK	19.6452	-2.5709	0.374767	-6.86	6.89e-12	4e-11	Downregulated
996	arahy.Tifrunner.gnm1.ann1.DY7VNH	4895.53	-2.56939	0.10388	-24.7343	4.58e-135	2.46e-131	Downregulated
997	arahy.Tifrunner.gnm1.ann1.R990Z7	104.375	-2.56852	0.302371	-8.49459	1.99e-17	2.07e-16	Downregulated
998	arahy.Tifrunner.gnm1.ann1.X06Q7Q	288.72	-2.56825	0.152024	-16.8937	5.01e-64	1.49e-61	Downregulated
999	arahy.Tifrunner.gnm1.ann1.TJW25F	228.938	-2.56713	0.234219	-10.9604	5.92e-28	1.55e-26	Downregulated
1000	arahy.Tifrunner.gnm1.ann1.J3Q9FM	701.31	-2.56695	0.341383	-7.51928	5.51e-14	4e-13	Downregulated
1001	arahy.Tifrunner.gnm1.ann1.M3N3P9	583.253	-2.56516	0.293264	-8.74692	2.19e-18	2.49e-17	Downregulated
1002	arahy.Tifrunner.gnm1.ann1.XJJ2Y4	33.3581	-2.56128	0.401848	-6.37376	1.84e-10	9.19e-10	Downregulated
1003	arahy.Tifrunner.gnm1.ann1.U92JU2	1643.02	-2.56065	0.199806	-12.8156	1.34e-37	7.1e-36	Downregulated
1004	arahy.Tifrunner.gnm1.ann1.N6X2T2	505.439	-2.55995	0.18593	-13.7684	3.95e-43	3.05e-41	Downregulated
1005	arahy.Tifrunner.gnm1.ann1.100NT6	272.653	-2.55917	0.204489	-12.5149	6.19e-36	2.96e-34	Downregulated
1006	arahy.Tifrunner.gnm1.ann1.KA8TW6	1488.57	-2.55632	0.148306	-17.2369	1.4e-66	5.03e-64	Downregulated
1007	arahy.Tifrunner.gnm1.ann1.3VV2Z3	13.3804	-2.55603	0.456212	-5.60273	2.11e-08	8.31e-08	Downregulated
1008	arahy.Tifrunner.gnm1.ann1.QX7DQR	9.63884	-2.556	0.662729	-3.85678	0.000114891	0.000278346	Downregulated
1009	arahy.Tifrunner.gnm1.ann1.SUE7LX	918.428	-2.55506	0.182675	-13.9869	1.87e-44	1.58e-42	Downregulated
1010	arahy.Tifrunner.gnm1.ann1.UU5SAX	160.314	-2.55449	0.270476	-9.44441	3.57e-21	5.19e-20	Downregulated
1011	arahy.Tifrunner.gnm1.ann1.E2A4DG	61.7332	-2.55422	0.366886	-6.96189	3.36e-12	2.02e-11	Downregulated
1012	arahy.Tifrunner.gnm1.ann1.W85N9Z	7624.73	-2.55276	0.231834	-11.0112	3.38e-28	8.99e-27	Downregulated
1013	arahy.Tifrunner.gnm1.ann1.BUTP6K	41.2486	-2.55229	0.339943	-7.50799	6e-14	4.34e-13	Downregulated
1014	arahy.Tifrunner.gnm1.ann1.GN2E7S	377.27	-2.54975	0.218663	-11.6606	2.02e-31	7.07e-30	Downregulated
1015	arahy.Tifrunner.gnm1.ann1.M7C8NM	146.741	-2.54939	0.215103	-11.852	2.1e-32	7.93e-31	Downregulated
1016	arahy.Tifrunner.gnm1.ann1.U40QST	388.771	-2.54875	0.275131	-9.26376	1.97e-20	2.69e-19	Downregulated
1017	arahy.Tifrunner.gnm1.ann1.57R94V	1239.08	-2.5473	0.129289	-19.7025	2.05e-86	1.88e-83	Downregulated
1018	arahy.Tifrunner.gnm1.ann1.NY8BVK	64.8301	-2.5457	0.590577	-4.31054	1.63e-05	4.44e-05	Downregulated
1019	arahy.Tifrunner.gnm1.ann1.BX3238	14.2437	-2.54469	0.435078	-5.84881	4.95e-09	2.09e-08	Downregulated
1020	arahy.Tifrunner.gnm1.ann1.H08UBS	109.288	-2.54416	0.206038	-12.348	4.99e-35	2.26e-33	Downregulated
1021	arahy.Tifrunner.gnm1.ann1.IXQ0QW	8.16099	-2.54396	0.613962	-4.14352	3.42e-05	8.91e-05	Downregulated
1022	arahy.Tifrunner.gnm1.ann1.SV4Q3J	14868.3	-2.54258	0.366964	-6.92871	4.25e-12	2.52e-11	Downregulated
1023	arahy.Tifrunner.gnm1.ann1.M59RYT	133.197	-2.54036	0.168989	-15.0327	4.48e-51	5.7e-49	Downregulated
1024	arahy.Tifrunner.gnm1.ann1.FQ27XI	1323.99	-2.539	0.233838	-10.8579	1.83e-27	4.59e-26	Downregulated
1025	arahy.Tifrunner.gnm1.ann1.MVDL02	766.274	-2.53876	0.221056	-11.4847	1.57e-30	5.15e-29	Downregulated
1026	arahy.Tifrunner.gnm1.ann1.IC7WFX	25.558	-2.53785	0.402328	-6.30791	2.83e-10	1.38e-09	Downregulated
1027	arahy.Tifrunner.gnm1.ann1.MQ2MN7	4.56514	-2.53745	0.766698	-3.30958	0.000934358	0.00198499	Downregulated
1028	arahy.Tifrunner.gnm1.ann1.EMB553	23.1979	-2.5366	0.396396	-6.39916	1.56e-10	7.84e-10	Downregulated
1029	arahy.Tifrunner.gnm1.ann1.JY7X0W	30.275	-2.53641	0.426645	-5.94501	2.76e-09	1.2e-08	Downregulated
1030	arahy.Tifrunner.gnm1.ann1.L4R828	211.633	-2.5364	0.177726	-14.2714	3.3e-46	3.12e-44	Downregulated
1031	arahy.Tifrunner.gnm1.ann1.J9K9L3	77.3288	-2.53593	0.283483	-8.94561	3.7e-19	4.54e-18	Downregulated
1032	arahy.Tifrunner.gnm1.ann1.CUHC67	89.8125	-2.53567	0.334734	-7.57519	3.59e-14	2.65e-13	Downregulated
1033	arahy.Tifrunner.gnm1.ann1.LK7ZFW	104.046	-2.53387	0.174615	-14.5112	1.03e-47	1.07e-45	Downregulated
1034	arahy.Tifrunner.gnm1.ann1.QMC108	45.6042	-2.53198	0.404	-6.26729	3.67e-10	1.77e-09	Downregulated
1035	arahy.Tifrunner.gnm1.ann1.SJBM1Y	322.674	-2.53103	0.208203	-12.1566	5.29e-34	2.23e-32	Downregulated
1036	arahy.Tifrunner.gnm1.ann1.U4X66R	31.6214	-2.53098	0.29817	-8.48839	2.1e-17	2.17e-16	Downregulated
1037	arahy.Tifrunner.gnm1.ann1.C6ZMY5	55.5136	-2.53065	0.399645	-6.33223	2.42e-10	1.19e-09	Downregulated
1038	arahy.Tifrunner.gnm1.ann1.Y5SFGR	658.368	-2.52952	0.136747	-18.4978	2.15e-76	1.34e-73	Downregulated
1039	arahy.Tifrunner.gnm1.ann1.N15UBW	17.7512	-2.5292	0.429554	-5.88796	3.91e-09	1.67e-08	Downregulated
1040	arahy.Tifrunner.gnm1.ann1.399FKM	149.385	-2.52912	0.160734	-15.7348	8.73e-56	1.54e-53	Downregulated
1041	arahy.Tifrunner.gnm1.ann1.48H374	791.66	-2.52801	0.286028	-8.83832	9.72e-19	1.15e-17	Downregulated
1042	arahy.Tifrunner.gnm1.ann1.9A08C8	171.573	-2.5264	0.201244	-12.5539	3.78e-36	1.84e-34	Downregulated
1043	arahy.Tifrunner.gnm1.ann1.GVWN9Y	553.262	-2.52584	0.170663	-14.8002	1.46e-49	1.69e-47	Downregulated
1044	arahy.Tifrunner.gnm1.ann1.57P81C	1245.71	-2.52429	0.394529	-6.39823	1.57e-10	7.88e-10	Downregulated
1045	arahy.Tifrunner.gnm1.ann1.EQF4J0	7.55061	-2.52417	0.548707	-4.60022	4.22e-06	1.24e-05	Downregulated
1046	arahy.Tifrunner.gnm1.ann1.ZTJ4VR	1145.66	-2.52334	0.202492	-12.4614	1.21e-35	5.69e-34	Downregulated
1047	arahy.Tifrunner.gnm1.ann1.CJP1WL	42.4589	-2.52193	0.340941	-7.39695	1.39e-13	9.66e-13	Downregulated
1048	arahy.Tifrunner.gnm1.ann1.QS081X	716.871	-2.52092	0.298659	-8.44078	3.15e-17	3.21e-16	Downregulated
1049	arahy.Tifrunner.gnm1.ann1.LCY77V	17.1383	-2.52068	0.611247	-4.12383	3.73e-05	9.66e-05	Downregulated
1050	arahy.Tifrunner.gnm1.ann1.L9V79C	982.284	-2.51884	0.253335	-9.94275	2.71e-23	4.74e-22	Downregulated
1051	arahy.Tifrunner.gnm1.ann1.10VPJU	563.119	-2.51625	0.215162	-11.6947	1.36e-31	4.8e-30	Downregulated
1052	arahy.Tifrunner.gnm1.ann1.UYT2V6	160.077	-2.51495	0.187063	-13.4444	3.32e-41	2.25e-39	Downregulated
1053	arahy.Tifrunner.gnm1.ann1.JTBN5G	100.025	-2.51466	0.226437	-11.1054	1.18e-28	3.28e-27	Downregulated
1054	arahy.Tifrunner.gnm1.ann1.EKE883	5.98236	-2.51186	0.668792	-3.75582	0.000172774	0.000408465	Downregulated
1055	arahy.Tifrunner.gnm1.ann1.ED2XPK	30.0388	-2.51109	0.487071	-5.1555	2.53e-07	8.7e-07	Downregulated
1056	arahy.Tifrunner.gnm1.ann1.TGMZ1E	578.49	-2.50953	0.237722	-10.5565	4.74e-26	1.06e-24	Downregulated
1057	arahy.Tifrunner.gnm1.ann1.51YLCT	66.2766	-2.50894	0.2	-12.5447	4.25e-36	2.05e-34	Downregulated
1058	arahy.Tifrunner.gnm1.ann1.GQ7PCB	35.6818	-2.50871	0.273826	-9.16171	5.11e-20	6.71e-19	Downregulated
1059	arahy.Tifrunner.gnm1.ann1.JSA0W9	332.398	-2.50839	0.203379	-12.3336	5.97e-35	2.69e-33	Downregulated
1060	arahy.Tifrunner.gnm1.ann1.VEUG4Z	6.94325	-2.50834	0.638925	-3.92587	8.64e-05	0.000213028	Downregulated
1061	arahy.Tifrunner.gnm1.ann1.ES0TVM	73.6689	-2.50632	0.258357	-9.701	2.99e-22	4.73e-21	Downregulated
1062	arahy.Tifrunner.gnm1.ann1.NI516C	22.471	-2.50493	0.546339	-4.58495	4.54e-06	1.33e-05	Downregulated
1063	arahy.Tifrunner.gnm1.ann1.07YFUR	127.516	-2.50423	0.429226	-5.83428	5.4e-09	2.27e-08	Downregulated
1064	arahy.Tifrunner.gnm1.ann1.D3ZAML	28.8164	-2.50255	0.495773	-5.04778	4.47e-07	1.49e-06	Downregulated
1065	arahy.Tifrunner.gnm1.ann1.19HZ0U	114.483	-2.50239	0.289907	-8.63169	6.05e-18	6.58e-17	Downregulated
1066	arahy.Tifrunner.gnm1.ann1.S6GK4T	144.282	-2.50237	0.175677	-14.2442	4.87e-46	4.56e-44	Downregulated
1067	arahy.Tifrunner.gnm1.ann1.ZW9ABU	7.71292	-2.50184	0.644973	-3.87899	0.000104892	0.000255533	Downregulated
1068	arahy.Tifrunner.gnm1.ann1.JKDT9F	1562.75	-2.49653	0.0868445	-28.7471	9.83e-182	1.06e-177	Downregulated
1069	arahy.Tifrunner.gnm1.ann1.45BME0	100.084	-2.4956	0.345079	-7.23195	4.76e-13	3.13e-12	Downregulated
1070	arahy.Tifrunner.gnm1.ann1.Q9RYEL	31.0292	-2.49411	0.304284	-8.19664	2.47e-16	2.28e-15	Downregulated
1071	arahy.Tifrunner.gnm1.ann1.87RHQT	511.145	-2.49301	0.355408	-7.01451	2.31e-12	1.41e-11	Downregulated
1072	arahy.Tifrunner.gnm1.ann1.97NMUU	515.057	-2.49264	0.228585	-10.9046	1.1e-27	2.8e-26	Downregulated
1073	arahy.Tifrunner.gnm1.ann1.B85EDH	109.997	-2.49246	0.299677	-8.31714	9.01e-17	8.72e-16	Downregulated
1074	arahy.Tifrunner.gnm1.ann1.TN0QSJ	108.704	-2.49113	0.245716	-10.1383	3.74e-24	7.03e-23	Downregulated
1075	arahy.Tifrunner.gnm1.ann1.USJ12Z	948.351	-2.48801	0.1844	-13.4925	1.73e-41	1.2e-39	Downregulated
1076	arahy.Tifrunner.gnm1.ann1.Y6LS2L	52.4079	-2.48784	0.254166	-9.78827	1.26e-22	2.08e-21	Downregulated
1077	arahy.Tifrunner.gnm1.ann1.ETV3I7	295.826	-2.48758	0.193785	-12.8368	1.02e-37	5.45e-36	Downregulated
1078	arahy.Tifrunner.gnm1.ann1.XFEU61	144.346	-2.48713	0.273981	-9.07775	1.11e-19	1.43e-18	Downregulated
1079	arahy.Tifrunner.gnm1.ann1.GL2JS2	7.40808	-2.48587	0.554778	-4.48084	7.43e-06	2.12e-05	Downregulated
1080	arahy.Tifrunner.gnm1.ann1.768P1R	109.046	-2.4852	0.244484	-10.1651	2.84e-24	5.41e-23	Downregulated
1081	arahy.Tifrunner.gnm1.ann1.N3PAVK	397.607	-2.48301	0.200688	-12.3725	3.68e-35	1.68e-33	Downregulated
1082	arahy.Tifrunner.gnm1.ann1.3T823C	376.037	-2.48137	0.156908	-15.8142	2.48e-56	4.54e-54	Downregulated
1083	arahy.Tifrunner.gnm1.ann1.QJ8MNM	202.501	-2.48132	0.185053	-13.4087	5.38e-41	3.59e-39	Downregulated
1084	arahy.Tifrunner.gnm1.ann1.SIBB7F	678.121	-2.4798	0.287624	-8.62167	6.6e-18	7.16e-17	Downregulated
1085	arahy.Tifrunner.gnm1.ann1.68V7GN	10307.8	-2.47938	0.467333	-5.30537	1.12e-07	4.03e-07	Downregulated
1086	arahy.Tifrunner.gnm1.ann1.06HJR7	36.5583	-2.47923	0.278509	-8.90179	5.5e-19	6.64e-18	Downregulated
1087	arahy.Tifrunner.gnm1.ann1.QM6CI2	110.675	-2.47902	0.452847	-5.47431	4.39e-08	1.66e-07	Downregulated
1088	arahy.Tifrunner.gnm1.ann1.C6MU4Z	54.2649	-2.47892	0.31237	-7.93586	2.09e-15	1.74e-14	Downregulated
1089	arahy.Tifrunner.gnm1.ann1.EYY49K	504.761	-2.47722	0.170943	-14.4914	1.37e-47	1.41e-45	Downregulated
1090	arahy.Tifrunner.gnm1.ann1.D83LV0	12.3803	-2.47625	0.513256	-4.82458	1.4e-06	4.4e-06	Downregulated
1091	arahy.Tifrunner.gnm1.ann1.YCXR19	69.5286	-2.47568	0.347403	-7.12626	1.03e-12	6.54e-12	Downregulated
1092	arahy.Tifrunner.gnm1.ann1.ANY7XW	181.608	-2.47549	0.297881	-8.31034	9.54e-17	9.21e-16	Downregulated
1093	arahy.Tifrunner.gnm1.ann1.EK5UG7	22.0103	-2.47509	0.389434	-6.35561	2.08e-10	1.03e-09	Downregulated
1094	arahy.Tifrunner.gnm1.ann1.PRK8FW	70.3776	-2.47372	0.204249	-12.1113	9.21e-34	3.81e-32	Downregulated
1095	arahy.Tifrunner.gnm1.ann1.I4880T	144.915	-2.47249	0.167896	-14.7263	4.37e-49	4.89e-47	Downregulated
1096	arahy.Tifrunner.gnm1.ann1.MBE7PX	27.4163	-2.4723	0.377418	-6.55055	5.73e-11	3.02e-10	Downregulated
1097	arahy.Tifrunner.gnm1.ann1.H2G8AX	162.855	-2.47122	0.303786	-8.13472	4.13e-16	3.73e-15	Downregulated
1098	arahy.Tifrunner.gnm1.ann1.JQUJ9N	596.761	-2.47116	0.154225	-16.023	8.82e-58	1.76e-55	Downregulated
1099	arahy.Tifrunner.gnm1.ann1.ZZ2GRA	33.4566	-2.47098	0.400148	-6.17516	6.61e-10	3.1e-09	Downregulated
1100	arahy.Tifrunner.gnm1.ann1.3X9X11	505.096	-2.4705	0.214738	-11.5047	1.25e-30	4.12e-29	Downregulated
1101	arahy.Tifrunner.gnm1.ann1.MEE04S	956.605	-2.47032	0.208234	-11.8632	1.84e-32	6.97e-31	Downregulated
1102	arahy.Tifrunner.gnm1.ann1.T69QN8	30.4691	-2.46837	0.45848	-5.38382	7.29e-08	2.68e-07	Downregulated
1103	arahy.Tifrunner.gnm1.ann1.Y9G5AQ	187.454	-2.46779	0.259188	-9.52126	1.71e-21	2.55e-20	Downregulated
1104	arahy.Tifrunner.gnm1.ann1.SIF99T	910.24	-2.46664	0.12985	-18.9961	1.84e-80	1.31e-77	Downregulated
1105	arahy.Tifrunner.gnm1.ann1.3AE437	111.624	-2.46572	0.23736	-10.3881	2.81e-25	5.87e-24	Downregulated
1106	arahy.Tifrunner.gnm1.ann1.EJT9JS	334.101	-2.46479	0.236052	-10.4417	1.6e-25	3.41e-24	Downregulated
1107	arahy.Tifrunner.gnm1.ann1.MH5KD3	11.9037	-2.46355	0.563933	-4.36852	1.25e-05	3.46e-05	Downregulated
1108	arahy.Tifrunner.gnm1.ann1.RWW1JH	770.311	-2.46252	0.267008	-9.22262	2.9e-20	3.9e-19	Downregulated
1109	arahy.Tifrunner.gnm1.ann1.QZK539	143.842	-2.46242	0.205636	-11.9746	4.82e-33	1.91e-31	Downregulated
1110	arahy.Tifrunner.gnm1.ann1.HN068X	8.423	-2.46158	0.575017	-4.28088	1.86e-05	5.03e-05	Downregulated
1111	arahy.Tifrunner.gnm1.ann1.BES7CG	39.9594	-2.4614	0.279063	-8.82023	1.14e-18	1.34e-17	Downregulated
1112	arahy.Tifrunner.gnm1.ann1.K3DWLG	52.7587	-2.46125	0.275924	-8.92001	4.66e-19	5.68e-18	Downregulated
1113	arahy.Tifrunner.gnm1.ann1.T9IDSP	542.391	-2.46038	0.113217	-21.7315	1.03e-104	2.02e-101	Downregulated
1114	arahy.Tifrunner.gnm1.ann1.C0EFXX	4680.04	-2.46008	0.207042	-11.8821	1.47e-32	5.59e-31	Downregulated
1115	arahy.Tifrunner.gnm1.ann1.1L5EDD	239.092	-2.45954	0.169675	-14.4956	1.29e-47	1.33e-45	Downregulated
1116	arahy.Tifrunner.gnm1.ann1.WR30JV	167.14	-2.45781	0.217091	-11.3216	1.03e-29	3.13e-28	Downregulated
1117	arahy.Tifrunner.gnm1.ann1.CRBZ62	65.4174	-2.45684	0.302753	-8.11498	4.86e-16	4.35e-15	Downregulated
1118	arahy.Tifrunner.gnm1.ann1.T158V7	191.682	-2.45679	0.309655	-7.93397	2.12e-15	1.77e-14	Downregulated
1119	arahy.Tifrunner.gnm1.ann1.BXJN39	65.4163	-2.45629	0.516568	-4.75501	1.98e-06	6.1e-06	Downregulated
1120	arahy.Tifrunner.gnm1.ann1.C4H7FM	5590.19	-2.45423	0.370742	-6.61976	3.6e-11	1.94e-10	Downregulated
1121	arahy.Tifrunner.gnm1.ann1.HALK3W	627.258	-2.45389	0.246072	-9.97225	2.02e-23	3.57e-22	Downregulated
1122	arahy.Tifrunner.gnm1.ann1.E5BCQS	28.5945	-2.45379	0.368123	-6.66569	2.63e-11	1.44e-10	Downregulated
1123	arahy.Tifrunner.gnm1.ann1.G3S6MP	147.947	-2.45326	0.179925	-13.6349	2.48e-42	1.8e-40	Downregulated
1124	arahy.Tifrunner.gnm1.ann1.J1F3AY	523.263	-2.45158	0.234977	-10.4333	1.75e-25	3.71e-24	Downregulated
1125	arahy.Tifrunner.gnm1.ann1.CI1LQF	670.534	-2.45116	0.211537	-11.5874	4.78e-31	1.62e-29	Downregulated
1126	arahy.Tifrunner.gnm1.ann1.LDXX7Q	15.9388	-2.45043	0.445626	-5.49885	3.82e-08	1.46e-07	Downregulated
1127	arahy.Tifrunner.gnm1.ann1.57QH9P	48.5892	-2.45004	0.403921	-6.06563	1.31e-09	5.94e-09	Downregulated
1128	arahy.Tifrunner.gnm1.ann1.B4BR5H	140.486	-2.44896	0.24559	-9.97177	2.03e-23	3.59e-22	Downregulated
1129	arahy.Tifrunner.gnm1.ann1.MX1YNE	18.769	-2.44748	0.44461	-5.50479	3.7e-08	1.41e-07	Downregulated
1130	arahy.Tifrunner.gnm1.ann1.ZXD7NA	11.4986	-2.44463	0.534208	-4.57618	4.74e-06	1.39e-05	Downregulated
1131	arahy.Tifrunner.gnm1.ann1.LLL633	415.13	-2.44413	0.28078	-8.70477	3.18e-18	3.56e-17	Downregulated
1132	arahy.Tifrunner.gnm1.ann1.CL3NUC	77.6564	-2.44396	0.265927	-9.19034	3.92e-20	5.2e-19	Downregulated
1133	arahy.Tifrunner.gnm1.ann1.078WK3	287.915	-2.44309	0.38463	-6.35178	2.13e-10	1.05e-09	Downregulated
1134	arahy.Tifrunner.gnm1.ann1.269ICV	494.243	-2.44304	0.272352	-8.97014	2.96e-19	3.68e-18	Downregulated
1135	arahy.Tifrunner.gnm1.ann1.WC60L4	262.944	-2.44209	0.217206	-11.2432	2.5e-29	7.34e-28	Downregulated
1136	arahy.Tifrunner.gnm1.ann1.T4K4IG	181.349	-2.4415	0.214294	-11.3932	4.52e-30	1.42e-28	Downregulated
1137	arahy.Tifrunner.gnm1.ann1.50L6WD	44.0878	-2.44146	0.47481	-5.14197	2.72e-07	9.31e-07	Downregulated
1138	arahy.Tifrunner.gnm1.ann1.Q3XFSA	12.3948	-2.44083	0.541042	-4.51134	6.44e-06	1.85e-05	Downregulated
1139	arahy.Tifrunner.gnm1.ann1.U6LCY8	12.1979	-2.44069	0.46964	-5.19694	2.03e-07	7.05e-07	Downregulated
1140	arahy.Tifrunner.gnm1.ann1.RQ5XX8	22136.9	-2.43964	0.236587	-10.3118	6.23e-25	1.27e-23	Downregulated
1141	arahy.Tifrunner.gnm1.ann1.H9S7ZZ	5982.8	-2.43936	0.232848	-10.4762	1.11e-25	2.4e-24	Downregulated
1142	arahy.Tifrunner.gnm1.ann1.Q9U7GA	14.6081	-2.43588	0.580584	-4.19556	2.72e-05	7.2e-05	Downregulated
1143	arahy.Tifrunner.gnm1.ann1.614TBX	6907.31	-2.4346	0.219906	-11.0711	1.73e-28	4.75e-27	Downregulated
1144	arahy.Tifrunner.gnm1.ann1.H64GKX	463.028	-2.43442	0.237423	-10.2535	1.14e-24	2.26e-23	Downregulated
1145	arahy.Tifrunner.gnm1.ann1.2BYT27	607.145	-2.43351	0.112399	-21.6506	6e-104	1.07e-100	Downregulated
1146	arahy.Tifrunner.gnm1.ann1.R1Z4C8	49.0862	-2.43341	0.613704	-3.96513	7.34e-05	0.000182623	Downregulated
1147	arahy.Tifrunner.gnm1.ann1.4ZPK1I	76.4194	-2.43339	0.213	-11.4244	3.16e-30	1.01e-28	Downregulated
1148	arahy.Tifrunner.gnm1.ann1.XH4U3Y	783.719	-2.43163	0.219934	-11.0562	2.05e-28	5.56e-27	Downregulated
1149	arahy.Tifrunner.gnm1.ann1.PHPT4F	518.783	-2.42987	0.209752	-11.5845	4.94e-31	1.67e-29	Downregulated
1150	arahy.Tifrunner.gnm1.ann1.39Z329	34.0592	-2.42985	0.32998	-7.36364	1.79e-13	1.23e-12	Downregulated
1151	arahy.Tifrunner.gnm1.ann1.7G7SK7	121.865	-2.42966	0.569261	-4.2681	1.97e-05	5.31e-05	Downregulated
1152	arahy.Tifrunner.gnm1.ann1.EYQ1XG	384.71	-2.42893	0.259534	-9.35883	8.06e-21	1.14e-19	Downregulated
1153	arahy.Tifrunner.gnm1.ann1.CX7L4G	36.1368	-2.42727	0.31743	-7.64663	2.06e-14	1.56e-13	Downregulated
1154	arahy.Tifrunner.gnm1.ann1.0WCZ1V	159.2	-2.42645	0.33997	-7.13724	9.52e-13	6.07e-12	Downregulated
1155	arahy.Tifrunner.gnm1.ann1.U2SVZE	512.215	-2.42379	0.252168	-9.6118	7.13e-22	1.1e-20	Downregulated
1156	arahy.Tifrunner.gnm1.ann1.01HD59	55.0227	-2.4234	0.320788	-7.55453	4.2e-14	3.08e-13	Downregulated
1157	arahy.Tifrunner.gnm1.ann1.ZN271A	247.793	-2.42264	0.19179	-12.6318	1.41e-36	7.03e-35	Downregulated
1158	arahy.Tifrunner.gnm1.ann1.UN4PJY	577.169	-2.42261	0.245918	-9.8513	6.77e-23	1.15e-21	Downregulated
1159	arahy.Tifrunner.gnm1.ann1.L4WEQ9	1555.13	-2.4213	0.216687	-11.1742	5.46e-29	1.56e-27	Downregulated
1160	arahy.Tifrunner.gnm1.ann1.CJAR2B	542.618	-2.42127	0.177455	-13.6444	2.18e-42	1.59e-40	Downregulated
1161	arahy.Tifrunner.gnm1.ann1.IL3JDW	10.4703	-2.42042	0.55778	-4.33937	1.43e-05	3.92e-05	Downregulated
1162	arahy.Tifrunner.gnm1.ann1.ZKN0VI	266.905	-2.41989	0.257129	-9.41118	4.91e-21	7.03e-20	Downregulated
1163	arahy.Tifrunner.gnm1.ann1.EHG7VU	2597.66	-2.41874	0.182074	-13.2844	2.85e-40	1.8e-38	Downregulated
1164	arahy.Tifrunner.gnm1.ann1.45QRAS	426.759	-2.41849	0.231253	-10.4582	1.34e-25	2.88e-24	Downregulated
1165	arahy.Tifrunner.gnm1.ann1.9YLT9A	2491.41	-2.4181	0.157249	-15.3775	2.32e-53	3.44e-51	Downregulated
1166	arahy.Tifrunner.gnm1.ann1.4H9MWH	170.866	-2.41702	0.376707	-6.41617	1.4e-10	7.04e-10	Downregulated
1167	arahy.Tifrunner.gnm1.ann1.V4JZWV	131.285	-2.41676	0.299459	-8.0704	7.01e-16	6.15e-15	Downregulated
1168	arahy.Tifrunner.gnm1.ann1.SE7DCN	20.7254	-2.41674	0.418728	-5.77161	7.85e-09	3.24e-08	Downregulated
1169	arahy.Tifrunner.gnm1.ann1.XP2BFV	652.909	-2.41508	0.395079	-6.11291	9.78e-10	4.49e-09	Downregulated
1170	arahy.Tifrunner.gnm1.ann1.TV0DXR	6.62702	-2.41463	0.63053	-3.82952	0.000128391	0.000308998	Downregulated
1171	arahy.Tifrunner.gnm1.ann1.W2PWCU	51.7418	-2.41292	0.542993	-4.44374	8.84e-06	2.5e-05	Downregulated
1172	arahy.Tifrunner.gnm1.ann1.4Y1F7A	452.388	-2.41272	0.128283	-18.8079	6.51e-79	4.44e-76	Downregulated
1173	arahy.Tifrunner.gnm1.ann1.GWA1LV	828.528	-2.41257	0.174453	-13.8294	1.69e-43	1.35e-41	Downregulated
1174	arahy.Tifrunner.gnm1.ann1.WT1X3W	45.1963	-2.412	0.595111	-4.05302	5.06e-05	0.00012867	Downregulated
1175	arahy.Tifrunner.gnm1.ann1.I91R84	751.482	-2.41158	0.15601	-15.4579	6.68e-54	1.05e-51	Downregulated
1176	arahy.Tifrunner.gnm1.ann1.5A3FI2	60.6117	-2.41148	0.569245	-4.23627	2.27e-05	6.08e-05	Downregulated
1177	arahy.Tifrunner.gnm1.ann1.WB8Z1Y	560.147	-2.41022	0.191954	-12.5563	3.67e-36	1.79e-34	Downregulated
1178	arahy.Tifrunner.gnm1.ann1.AE7BGD	65.452	-2.41019	0.229614	-10.4967	8.95e-26	1.95e-24	Downregulated
1179	arahy.Tifrunner.gnm1.ann1.A2TTU8	81.6967	-2.40953	0.292174	-8.2469	1.63e-16	1.53e-15	Downregulated
1180	arahy.Tifrunner.gnm1.ann1.E36TJY	1378.87	-2.40917	0.227237	-10.602	2.92e-26	6.6e-25	Downregulated
1181	arahy.Tifrunner.gnm1.ann1.ZPNH9W	13.5429	-2.40759	0.480494	-5.01065	5.42e-07	1.79e-06	Downregulated
1182	arahy.Tifrunner.gnm1.ann1.DS860L	306.637	-2.40669	0.212469	-11.3272	9.62e-30	2.95e-28	Downregulated
1183	arahy.Tifrunner.gnm1.ann1.EIVX2Z	127.498	-2.406	0.250426	-9.60765	7.42e-22	1.14e-20	Downregulated
1184	arahy.Tifrunner.gnm1.ann1.XFVS70	24.512	-2.4038	0.473211	-5.07976	3.78e-07	1.27e-06	Downregulated
1185	arahy.Tifrunner.gnm1.ann1.814T0F	723.093	-2.40378	0.116464	-20.6396	1.21e-94	1.44e-91	Downregulated
1186	arahy.Tifrunner.gnm1.ann1.9QUQ7W	15.2859	-2.40255	0.498572	-4.81887	1.44e-06	4.52e-06	Downregulated
1187	arahy.Tifrunner.gnm1.ann1.Q3LZKR	621.895	-2.40221	0.25774	-9.32027	1.16e-20	1.61e-19	Downregulated
1188	arahy.Tifrunner.gnm1.ann1.9HL91G	256.216	-2.40212	0.239107	-10.0462	9.55e-24	1.73e-22	Downregulated
1189	arahy.Tifrunner.gnm1.ann1.YABM9E	45.078	-2.40157	0.445273	-5.39347	6.91e-08	2.55e-07	Downregulated
1190	arahy.Tifrunner.gnm1.ann1.LV8RP1	19.6005	-2.40045	0.385622	-6.22487	4.82e-10	2.29e-09	Downregulated
1191	arahy.Tifrunner.gnm1.ann1.SCCY7D	439.243	-2.40017	0.341495	-7.02842	2.09e-12	1.28e-11	Downregulated
1192	arahy.Tifrunner.gnm1.ann1.MK62P7	164.304	-2.39975	0.314519	-7.62988	2.35e-14	1.77e-13	Downregulated
1193	arahy.Tifrunner.gnm1.ann1.NZUA78	410.029	-2.39876	0.207219	-11.576	5.45e-31	1.84e-29	Downregulated
1194	arahy.Tifrunner.gnm1.ann1.U1AIJ2	90.7156	-2.39819	0.205535	-11.668	1.86e-31	6.52e-30	Downregulated
1195	arahy.Tifrunner.gnm1.ann1.XT452W	126.759	-2.3977	0.243541	-9.84517	7.19e-23	1.22e-21	Downregulated
1196	arahy.Tifrunner.gnm1.ann1.36STHL	16.7089	-2.39713	0.449627	-5.33138	9.75e-08	3.53e-07	Downregulated
1197	arahy.Tifrunner.gnm1.ann1.JC6ZCB	866.934	-2.39662	0.340843	-7.03145	2.04e-12	1.26e-11	Downregulated
1198	arahy.Tifrunner.gnm1.ann1.WF8RVZ	774.922	-2.39656	0.208893	-11.4727	1.81e-30	5.88e-29	Downregulated
1199	arahy.Tifrunner.gnm1.ann1.I4T7AK	983.611	-2.39652	0.135322	-17.7098	3.52e-70	1.51e-67	Downregulated
1200	arahy.Tifrunner.gnm1.ann1.WPA2XH	1305.62	-2.39554	0.276675	-8.65831	4.79e-18	5.25e-17	Downregulated
1201	arahy.Tifrunner.gnm1.ann1.E5VRK2	13.5501	-2.39548	0.487419	-4.91463	8.9e-07	2.86e-06	Downregulated
1202	arahy.Tifrunner.gnm1.ann1.H6QX7I	638.079	-2.39514	0.179728	-13.3265	1.62e-40	1.04e-38	Downregulated
1203	arahy.Tifrunner.gnm1.ann1.A8HT8J	535.925	-2.39506	0.206531	-11.5966	4.29e-31	1.47e-29	Downregulated
1204	arahy.Tifrunner.gnm1.ann1.QGX5EX	128.836	-2.39449	0.282035	-8.49004	2.07e-17	2.15e-16	Downregulated
1205	arahy.Tifrunner.gnm1.ann1.CWGX97	330.724	-2.39419	0.281357	-8.50943	1.75e-17	1.83e-16	Downregulated
1206	arahy.Tifrunner.gnm1.ann1.GIV1JF	2117.3	-2.39396	0.16648	-14.3799	6.92e-47	6.8e-45	Downregulated
1207	arahy.Tifrunner.gnm1.ann1.KH3BQR	136.274	-2.39092	0.295625	-8.08768	6.08e-16	5.39e-15	Downregulated
1208	arahy.Tifrunner.gnm1.ann1.5J6DAC	547.497	-2.39083	0.216849	-11.0253	2.88e-28	7.72e-27	Downregulated
1209	arahy.Tifrunner.gnm1.ann1.PPIL2T	256.173	-2.39015	0.199077	-12.0062	3.3e-33	1.32e-31	Downregulated
1210	arahy.Tifrunner.gnm1.ann1.2YJ9FQ	45.1549	-2.38902	0.324481	-7.3626	1.8e-13	1.23e-12	Downregulated
1211	arahy.Tifrunner.gnm1.ann1.CYLD0E	501.578	-2.38816	0.288795	-8.2694	1.35e-16	1.28e-15	Downregulated
1212	arahy.Tifrunner.gnm1.ann1.I3NQHY	44.9231	-2.38756	0.320077	-7.45934	8.7e-14	6.17e-13	Downregulated
1213	arahy.Tifrunner.gnm1.ann1.YSS1PU	146.753	-2.38734	0.291237	-8.19725	2.46e-16	2.27e-15	Downregulated
1214	arahy.Tifrunner.gnm1.ann1.V2AG0S	1050.03	-2.3871	0.187047	-12.7621	2.67e-37	1.39e-35	Downregulated
1215	arahy.Tifrunner.gnm1.ann1.07ATAK	36.7864	-2.387	0.343558	-6.94787	3.71e-12	2.22e-11	Downregulated
1216	arahy.Tifrunner.gnm1.ann1.34NTD7	20.708	-2.38605	0.406221	-5.87377	4.26e-09	1.82e-08	Downregulated
1217	arahy.Tifrunner.gnm1.ann1.4VFV1G	227.06	-2.3859	0.178486	-13.3674	9.37e-41	6.08e-39	Downregulated
1218	arahy.Tifrunner.gnm1.ann1.RESD80	181.474	-2.38582	0.16094	-14.8243	1.02e-49	1.19e-47	Downregulated
1219	arahy.Tifrunner.gnm1.ann1.4G5N71	171.688	-2.38482	0.19317	-12.3457	5.14e-35	2.32e-33	Downregulated
1220	arahy.Tifrunner.gnm1.ann1.W106X3	424.316	-2.38346	0.214169	-11.1289	9.08e-29	2.54e-27	Downregulated
1221	arahy.Tifrunner.gnm1.ann1.FU3MEG	501.048	-2.38338	0.268915	-8.86296	7.79e-19	9.3e-18	Downregulated
1222	arahy.Tifrunner.gnm1.ann1.SPB84A	184.369	-2.3825	0.232681	-10.2394	1.32e-24	2.6e-23	Downregulated
1223	arahy.Tifrunner.gnm1.ann1.TJXZ67	6.94003	-2.3814	0.629837	-3.78098	0.000156211	0.00037168	Downregulated
1224	arahy.Tifrunner.gnm1.ann1.ZC14HK	10.2312	-2.38119	0.589013	-4.04268	5.28e-05	0.000134095	Downregulated
1225	arahy.Tifrunner.gnm1.ann1.Y2PW8U	175.47	-2.38005	0.325727	-7.30688	2.73e-13	1.84e-12	Downregulated
1226	arahy.Tifrunner.gnm1.ann1.I837JZ	284.677	-2.37962	0.221985	-10.7197	8.23e-27	1.95e-25	Downregulated
1227	arahy.Tifrunner.gnm1.ann1.JA8ULA	64.4775	-2.37945	0.252249	-9.43293	3.99e-21	5.77e-20	Downregulated
1228	arahy.Tifrunner.gnm1.ann1.HT4L1Y	972.281	-2.37866	0.206509	-11.5184	1.07e-30	3.53e-29	Downregulated
1229	arahy.Tifrunner.gnm1.ann1.P4FFBW	525.897	-2.37725	0.196762	-12.0819	1.32e-33	5.38e-32	Downregulated
1230	arahy.Tifrunner.gnm1.ann1.CQVN9M	50.0297	-2.37655	0.372453	-6.38079	1.76e-10	8.79e-10	Downregulated
1231	arahy.Tifrunner.gnm1.ann1.158NIU	203.459	-2.3759	0.33299	-7.13504	9.68e-13	6.16e-12	Downregulated
1232	arahy.Tifrunner.gnm1.ann1.BTSV3Q	519.088	-2.37559	0.238979	-9.94059	2.77e-23	4.83e-22	Downregulated
1233	arahy.Tifrunner.gnm1.ann1.0I3WMA	67.9264	-2.37557	0.250316	-9.4903	2.3e-21	3.4e-20	Downregulated
1234	arahy.Tifrunner.gnm1.ann1.XT66D5	1290.9	-2.37546	0.246199	-9.64852	4.99e-22	7.76e-21	Downregulated
1235	arahy.Tifrunner.gnm1.ann1.CH37P4	83.7673	-2.37417	0.242514	-9.78984	1.24e-22	2.05e-21	Downregulated
1236	arahy.Tifrunner.gnm1.ann1.CKKZ4Q	33.6516	-2.37393	0.332528	-7.13904	9.4e-13	5.99e-12	Downregulated
1237	arahy.Tifrunner.gnm1.ann1.WG5ADN	31.0168	-2.37372	0.433518	-5.4755	4.36e-08	1.65e-07	Downregulated
1238	arahy.Tifrunner.gnm1.ann1.0W0WAG	1007.79	-2.37322	0.137499	-17.2598	9.44e-67	3.41e-64	Downregulated
1239	arahy.Tifrunner.gnm1.ann1.LCJ310	24.926	-2.37313	0.327141	-7.25414	4.04e-13	2.68e-12	Downregulated
1240	arahy.Tifrunner.gnm1.ann1.A6P7Y5	150.694	-2.37262	0.279154	-8.49931	1.91e-17	1.99e-16	Downregulated
1241	arahy.Tifrunner.gnm1.ann1.31M0G5	70.3238	-2.37105	0.38426	-6.17043	6.81e-10	3.18e-09	Downregulated
1242	arahy.Tifrunner.gnm1.ann1.FI74S6	20.0853	-2.37056	0.396423	-5.97987	2.23e-09	9.81e-09	Downregulated
1243	arahy.Tifrunner.gnm1.ann1.RN7II1	26.3901	-2.37015	0.361562	-6.55532	5.55e-11	2.93e-10	Downregulated
1244	arahy.Tifrunner.gnm1.ann1.75MG08	617.692	-2.37006	0.221567	-10.6968	1.05e-26	2.47e-25	Downregulated
1245	arahy.Tifrunner.gnm1.ann1.RQ0VMS	735.996	-2.3684	0.112734	-21.0087	5.46e-98	7.81e-95	Downregulated
1246	arahy.Tifrunner.gnm1.ann1.H6AWHY	908	-2.36838	0.147469	-16.0602	4.85e-58	9.98e-56	Downregulated
1247	arahy.Tifrunner.gnm1.ann1.P5C9KT	294.321	-2.36766	0.234131	-10.1126	4.86e-24	9.05e-23	Downregulated
1248	arahy.Tifrunner.gnm1.ann1.X0XBNQ	520.029	-2.36748	0.179089	-13.2196	6.76e-40	4.16e-38	Downregulated
1249	arahy.Tifrunner.gnm1.ann1.0CE3F9	10.7506	-2.36602	0.543153	-4.35608	1.32e-05	3.65e-05	Downregulated
1250	arahy.Tifrunner.gnm1.ann1.KX768G	1906.24	-2.36538	0.197956	-11.949	6.57e-33	2.56e-31	Downregulated
1251	arahy.Tifrunner.gnm1.ann1.6ZAY02	550.423	-2.36507	0.228485	-10.3511	4.14e-25	8.52e-24	Downregulated
1252	arahy.Tifrunner.gnm1.ann1.PEJ957	265.627	-2.36401	0.246388	-9.59467	8.42e-22	1.29e-20	Downregulated
1253	arahy.Tifrunner.gnm1.ann1.MV35XS	13.8601	-2.36368	0.570004	-4.14677	3.37e-05	8.79e-05	Downregulated
1254	arahy.Tifrunner.gnm1.ann1.T6F203	207.304	-2.36301	0.186828	-12.6481	1.15e-36	5.74e-35	Downregulated
1255	arahy.Tifrunner.gnm1.ann1.KVGA6G	149.984	-2.36281	0.171029	-13.8153	2.06e-43	1.62e-41	Downregulated
1256	arahy.Tifrunner.gnm1.ann1.FXBI2X	17.0149	-2.36157	0.376829	-6.26695	3.68e-10	1.77e-09	Downregulated
1257	arahy.Tifrunner.gnm1.ann1.XAZK7H	273.683	-2.35933	0.201415	-11.7138	1.08e-31	3.85e-30	Downregulated
1258	arahy.Tifrunner.gnm1.ann1.THCK2C	60.1202	-2.35827	0.396097	-5.95377	2.62e-09	1.14e-08	Downregulated
1259	arahy.Tifrunner.gnm1.ann1.N3M6GA	132.597	-2.3581	0.238427	-9.89022	4.59e-23	7.89e-22	Downregulated
1260	arahy.Tifrunner.gnm1.ann1.L41MS4	463.825	-2.35668	0.183387	-12.8509	8.5e-38	4.57e-36	Downregulated
1261	arahy.Tifrunner.gnm1.ann1.WSMZ37	88.4949	-2.35651	0.356146	-6.61669	3.67e-11	1.98e-10	Downregulated
1262	arahy.Tifrunner.gnm1.ann1.3X0VU9	17.0322	-2.35646	0.659577	-3.57269	0.000353333	0.000797204	Downregulated
1263	arahy.Tifrunner.gnm1.ann1.SU5HAA	115.34	-2.35615	0.24946	-9.445	3.55e-21	5.17e-20	Downregulated
1264	arahy.Tifrunner.gnm1.ann1.V7J6Z4	136.231	-2.35562	0.224946	-10.4719	1.16e-25	2.51e-24	Downregulated
1265	arahy.Tifrunner.gnm1.ann1.R8N6MQ	822.919	-2.35558	0.200718	-11.7357	8.36e-32	3e-30	Downregulated
1266	arahy.Tifrunner.gnm1.ann1.D0LYHK	19857.1	-2.35478	0.320551	-7.34603	2.04e-13	1.39e-12	Downregulated
1267	arahy.Tifrunner.gnm1.ann1.72HQJ5	29.6608	-2.3545	0.371032	-6.3458	2.21e-10	1.09e-09	Downregulated
1268	arahy.Tifrunner.gnm1.ann1.6S1J49	671.074	-2.35369	0.172534	-13.6419	2.26e-42	1.64e-40	Downregulated
1269	arahy.Tifrunner.gnm1.ann1.IC3HGI	146.228	-2.35339	0.373378	-6.30296	2.92e-10	1.42e-09	Downregulated
1270	arahy.Tifrunner.gnm1.ann1.CDG6HX	191.37	-2.35336	0.261081	-9.01392	1.99e-19	2.51e-18	Downregulated
1271	arahy.Tifrunner.gnm1.ann1.9IA9LY	612.797	-2.35281	0.21202	-11.0971	1.3e-28	3.58e-27	Downregulated
1272	arahy.Tifrunner.gnm1.ann1.KJD857	5.88097	-2.35267	0.691012	-3.40467	0.000662437	0.00143796	Downregulated
1273	arahy.Tifrunner.gnm1.ann1.TTE3SB	117.856	-2.35257	0.313804	-7.49694	6.53e-14	4.7e-13	Downregulated
1274	arahy.Tifrunner.gnm1.ann1.X8DLDE	105.741	-2.35163	0.253734	-9.26811	1.89e-20	2.59e-19	Downregulated
1275	arahy.Tifrunner.gnm1.ann1.ELVS11	245.137	-2.3512	0.246419	-9.54147	1.41e-21	2.12e-20	Downregulated
1276	arahy.Tifrunner.gnm1.ann1.85V0ID	21.4571	-2.3507	0.396255	-5.93229	2.99e-09	1.29e-08	Downregulated
1277	arahy.Tifrunner.gnm1.ann1.MQ63GR	224.89	-2.34819	0.243178	-9.65623	4.63e-22	7.21e-21	Downregulated
1278	arahy.Tifrunner.gnm1.ann1.HWY8JN	125.244	-2.34815	0.250066	-9.39011	5.99e-21	8.53e-20	Downregulated
1279	arahy.Tifrunner.gnm1.ann1.JC0UDE	2681	-2.34809	0.156645	-14.9898	8.56e-51	1.06e-48	Downregulated
1280	arahy.Tifrunner.gnm1.ann1.5F6SWA	224.919	-2.34669	0.167779	-13.9868	1.88e-44	1.58e-42	Downregulated
1281	arahy.Tifrunner.gnm1.ann1.V383XZ	20.2882	-2.34639	0.392999	-5.97046	2.37e-09	1.04e-08	Downregulated
1282	arahy.Tifrunner.gnm1.ann1.YS6PIM	230.523	-2.34636	0.482201	-4.86593	1.14e-06	3.62e-06	Downregulated
1283	arahy.Tifrunner.gnm1.ann1.4KPL6Q	37.3418	-2.34583	0.38942	-6.02391	1.7e-09	7.59e-09	Downregulated
1284	arahy.Tifrunner.gnm1.ann1.46XLY6	206.357	-2.34517	0.200051	-11.7229	9.73e-32	3.47e-30	Downregulated
1285	arahy.Tifrunner.gnm1.ann1.FTL52S	257.293	-2.34506	0.278384	-8.42385	3.64e-17	3.69e-16	Downregulated
1286	arahy.Tifrunner.gnm1.ann1.X8GJW4	750.542	-2.34487	0.223273	-10.5022	8.43e-26	1.85e-24	Downregulated
1287	arahy.Tifrunner.gnm1.ann1.QQX1F4	64.8543	-2.34428	0.288355	-8.12985	4.3e-16	3.87e-15	Downregulated
1288	arahy.Tifrunner.gnm1.ann1.7R0SCM	134.759	-2.34408	0.232248	-10.093	5.93e-24	1.1e-22	Downregulated
1289	arahy.Tifrunner.gnm1.ann1.4W8ZMG	717.924	-2.34397	0.116602	-20.1023	7.05e-90	7.76e-87	Downregulated
1290	arahy.Tifrunner.gnm1.ann1.74EXT1	2029.3	-2.34378	0.137174	-17.0862	1.88e-65	6.11e-63	Downregulated
1291	arahy.Tifrunner.gnm1.ann1.BCQ50G	638.382	-2.34295	0.211603	-11.0724	1.71e-28	4.68e-27	Downregulated
1292	arahy.Tifrunner.gnm1.ann1.8I3UN2	21.4798	-2.34194	0.386958	-6.05218	1.43e-09	6.43e-09	Downregulated
1293	arahy.Tifrunner.gnm1.ann1.HH3FWD	67.9483	-2.3417	0.303502	-7.7156	1.2e-14	9.33e-14	Downregulated
1294	arahy.Tifrunner.gnm1.ann1.BD8MJQ	75.1655	-2.34102	0.302074	-7.74981	9.2e-15	7.21e-14	Downregulated
1295	arahy.Tifrunner.gnm1.ann1.4F3MJE	365.658	-2.34067	0.166621	-14.0479	7.94e-45	6.89e-43	Downregulated
1296	arahy.Tifrunner.gnm1.ann1.48BVGN	768.722	-2.33857	0.198436	-11.785	4.66e-32	1.72e-30	Downregulated
1297	arahy.Tifrunner.gnm1.ann1.71ADJA	158.155	-2.33735	0.189828	-12.313	7.71e-35	3.44e-33	Downregulated
1298	arahy.Tifrunner.gnm1.ann1.0TRX2Z	4.9113	-2.33688	0.704785	-3.31574	0.000914012	0.00194379	Downregulated
1299	arahy.Tifrunner.gnm1.ann1.RR6KZ0	1432.75	-2.33688	0.260546	-8.96915	2.99e-19	3.71e-18	Downregulated
1300	arahy.Tifrunner.gnm1.ann1.GIFS38	850.819	-2.33607	0.12914	-18.0894	3.86e-73	2.07e-70	Downregulated
1301	arahy.Tifrunner.gnm1.ann1.UF726L	332.27	-2.3355	0.20149	-11.5912	4.57e-31	1.56e-29	Downregulated
1302	arahy.Tifrunner.gnm1.ann1.00ZDTM	1085.35	-2.33548	0.181475	-12.8694	6.69e-38	3.63e-36	Downregulated
1303	arahy.Tifrunner.gnm1.ann1.HE3JP9	132.798	-2.33338	0.215042	-10.8508	1.98e-27	4.94e-26	Downregulated
1304	arahy.Tifrunner.gnm1.ann1.T41BVH	120.527	-2.33324	0.289966	-8.04661	8.51e-16	7.41e-15	Downregulated
1305	arahy.Tifrunner.gnm1.ann1.T7P6Q4	470.026	-2.33265	0.16225	-14.3768	7.23e-47	7.09e-45	Downregulated
1306	arahy.Tifrunner.gnm1.ann1.BIR6X5	143.904	-2.33231	0.149108	-15.6417	3.78e-55	6.47e-53	Downregulated
1307	arahy.Tifrunner.gnm1.ann1.A9FWXT	94.6477	-2.33217	0.293664	-7.94161	2e-15	1.67e-14	Downregulated
1308	arahy.Tifrunner.gnm1.ann1.DHJ1PX	122.683	-2.33202	0.269198	-8.66285	4.6e-18	5.06e-17	Downregulated
1309	arahy.Tifrunner.gnm1.ann1.6Y08YU	1731.05	-2.3259	0.278974	-8.33735	7.6e-17	7.42e-16	Downregulated
1310	arahy.Tifrunner.gnm1.ann1.MKF9WG	995.479	-2.32507	0.136083	-17.0857	1.9e-65	6.11e-63	Downregulated
1311	arahy.Tifrunner.gnm1.ann1.WLQQ7P	872.498	-2.32475	0.164635	-14.1207	2.83e-45	2.56e-43	Downregulated
1312	arahy.Tifrunner.gnm1.ann1.FMM0SB	12.8466	-2.32457	0.543863	-4.27418	1.92e-05	5.18e-05	Downregulated
1313	arahy.Tifrunner.gnm1.ann1.L2QDU1	1557.48	-2.323	0.32933	-7.05371	1.74e-12	1.08e-11	Downregulated
1314	arahy.Tifrunner.gnm1.ann1.JXB67C	155.628	-2.32299	0.421083	-5.51669	3.45e-08	1.32e-07	Downregulated
1315	arahy.Tifrunner.gnm1.ann1.SH0PSP	123.526	-2.32173	0.292675	-7.93281	2.14e-15	1.79e-14	Downregulated
1316	arahy.Tifrunner.gnm1.ann1.Y64AFY	617.87	-2.32104	0.182551	-12.7145	4.91e-37	2.51e-35	Downregulated
1317	arahy.Tifrunner.gnm1.ann1.00QPSW	202.019	-2.32081	0.190146	-12.2054	2.91e-34	1.25e-32	Downregulated
1318	arahy.Tifrunner.gnm1.ann1.LV1MMJ	430.041	-2.32018	0.147437	-15.7368	8.47e-56	1.5e-53	Downregulated
1319	arahy.Tifrunner.gnm1.ann1.8LVX77	25.3314	-2.31924	0.297434	-7.79747	6.32e-15	5.03e-14	Downregulated
1320	arahy.Tifrunner.gnm1.ann1.407M44	51.1545	-2.31708	0.233059	-9.94202	2.73e-23	4.77e-22	Downregulated
1321	arahy.Tifrunner.gnm1.ann1.N67PK3	158.541	-2.31525	0.222206	-10.4194	2.02e-25	4.27e-24	Downregulated
1322	arahy.Tifrunner.gnm1.ann1.NQ54M2	455.467	-2.31469	0.28161	-8.21949	2.04e-16	1.91e-15	Downregulated
1323	arahy.Tifrunner.gnm1.ann1.T623PT	408.58	-2.31243	0.220916	-10.4675	1.22e-25	2.63e-24	Downregulated
1324	arahy.Tifrunner.gnm1.ann1.GR9NQC	548.247	-2.31242	0.261719	-8.83553	9.96e-19	1.17e-17	Downregulated
1325	arahy.Tifrunner.gnm1.ann1.RX2NL5	173.51	-2.31197	0.20767	-11.1329	8.68e-29	2.44e-27	Downregulated
1326	arahy.Tifrunner.gnm1.ann1.XHNB7E	419.382	-2.31041	0.187084	-12.3496	4.9e-35	2.22e-33	Downregulated
1327	arahy.Tifrunner.gnm1.ann1.L7MXX8	327.734	-2.3087	0.224711	-10.2741	9.22e-25	1.85e-23	Downregulated
1328	arahy.Tifrunner.gnm1.ann1.5CG709	157.55	-2.30648	0.311498	-7.40448	1.32e-13	9.15e-13	Downregulated
1329	arahy.Tifrunner.gnm1.ann1.B872W9	215.266	-2.3053	0.294582	-7.82567	5.05e-15	4.06e-14	Downregulated
1330	arahy.Tifrunner.gnm1.ann1.EBNE7V	415.021	-2.30527	0.242279	-9.51494	1.82e-21	2.71e-20	Downregulated
1331	arahy.Tifrunner.gnm1.ann1.N3RGE8	9.55523	-2.30458	0.656562	-3.51007	0.000447992	0.000996755	Downregulated
1332	arahy.Tifrunner.gnm1.ann1.FT7XYG	803.678	-2.30392	0.179725	-12.8191	1.28e-37	6.8e-36	Downregulated
1333	arahy.Tifrunner.gnm1.ann1.CVR1BS	37.9253	-2.30211	0.275924	-8.34325	7.23e-17	7.08e-16	Downregulated
1334	arahy.Tifrunner.gnm1.ann1.CJIC4D	484.217	-2.3019	0.225243	-10.2196	1.62e-24	3.16e-23	Downregulated
1335	arahy.Tifrunner.gnm1.ann1.HI9AVU	512.461	-2.3015	0.155597	-14.7914	1.66e-49	1.92e-47	Downregulated
1336	arahy.Tifrunner.gnm1.ann1.E06EVW	381.993	-2.30101	0.150368	-15.3025	7.36e-53	1.06e-50	Downregulated
1337	arahy.Tifrunner.gnm1.ann1.ID9NSH	17.6982	-2.29885	0.435109	-5.28339	1.27e-07	4.52e-07	Downregulated
1338	arahy.Tifrunner.gnm1.ann1.IJLG4Q	24.2876	-2.29768	0.353377	-6.50205	7.92e-11	4.11e-10	Downregulated
1339	arahy.Tifrunner.gnm1.ann1.YUL6YW	33.6391	-2.29695	0.663535	-3.46169	0.000536789	0.00117977	Downregulated
1340	arahy.Tifrunner.gnm1.ann1.SU695W	14.1442	-2.29572	0.446473	-5.1419	2.72e-07	9.32e-07	Downregulated
1341	arahy.Tifrunner.gnm1.ann1.HD1GNJ	12.7996	-2.29431	0.470234	-4.87908	1.07e-06	3.4e-06	Downregulated
1342	arahy.Tifrunner.gnm1.ann1.29XBMZ	24.1439	-2.29366	0.345556	-6.63759	3.19e-11	1.73e-10	Downregulated
1343	arahy.Tifrunner.gnm1.ann1.43GZ20	10.8708	-2.29281	0.622492	-3.68328	0.00023025	0.000533656	Downregulated
1344	arahy.Tifrunner.gnm1.ann1.6BPU6D	42.3296	-2.29136	0.368349	-6.22062	4.95e-10	2.35e-09	Downregulated
1345	arahy.Tifrunner.gnm1.ann1.6HI1EE	40.091	-2.2911	0.247933	-9.24077	2.45e-20	3.31e-19	Downregulated
1346	arahy.Tifrunner.gnm1.ann1.GX8Q9J	86.3392	-2.29071	0.276475	-8.28542	1.18e-16	1.13e-15	Downregulated
1347	arahy.Tifrunner.gnm1.ann1.13T34P	8.53571	-2.28994	0.678091	-3.37704	0.0007327	0.00157979	Downregulated
1348	arahy.Tifrunner.gnm1.ann1.24KS4K	354.939	-2.28972	0.126703	-18.0715	5.35e-73	2.8e-70	Downregulated
1349	arahy.Tifrunner.gnm1.ann1.L9HQYR	8007.64	-2.28962	0.217539	-10.5251	6.62e-26	1.47e-24	Downregulated
1350	arahy.Tifrunner.gnm1.ann1.UK1KTC	303.295	-2.28869	0.149311	-15.3284	4.94e-53	7.15e-51	Downregulated
1351	arahy.Tifrunner.gnm1.ann1.FW6W1M	480.986	-2.28813	0.145122	-15.767	5.25e-56	9.44e-54	Downregulated
1352	arahy.Tifrunner.gnm1.ann1.1VUR4R	764.645	-2.2877	0.126467	-18.0894	3.86e-73	2.07e-70	Downregulated
1353	arahy.Tifrunner.gnm1.ann1.A89EQ4	51.3617	-2.28681	0.305364	-7.48882	6.95e-14	4.98e-13	Downregulated
1354	arahy.Tifrunner.gnm1.ann1.2X5A1I	656.834	-2.28661	0.219329	-10.4255	1.9e-25	4.01e-24	Downregulated
1355	arahy.Tifrunner.gnm1.ann1.059HR6	21.0752	-2.28618	0.425843	-5.36859	7.94e-08	2.9e-07	Downregulated
1356	arahy.Tifrunner.gnm1.ann1.JAC8UH	37.948	-2.28596	0.499722	-4.57446	4.77e-06	1.4e-05	Downregulated
1357	arahy.Tifrunner.gnm1.ann1.U91AM5	22.0196	-2.28439	0.500248	-4.56652	4.96e-06	1.45e-05	Downregulated
1358	arahy.Tifrunner.gnm1.ann1.FWLQ6H	17.5831	-2.2842	0.492263	-4.64021	3.48e-06	1.04e-05	Downregulated
1359	arahy.Tifrunner.gnm1.ann1.R9W6MW	66.2678	-2.2832	0.436071	-5.23584	1.64e-07	5.77e-07	Downregulated
1360	arahy.Tifrunner.gnm1.ann1.0QJD35	151.962	-2.28288	0.296571	-7.6976	1.39e-14	1.07e-13	Downregulated
1361	arahy.Tifrunner.gnm1.ann1.KG07DI	423.51	-2.28267	0.226657	-10.071	7.42e-24	1.36e-22	Downregulated
1362	arahy.Tifrunner.gnm1.ann1.BE8FK9	347.165	-2.28181	0.117813	-19.3681	1.44e-83	1.21e-80	Downregulated
1363	arahy.Tifrunner.gnm1.ann1.TEM6YH	127.484	-2.28079	0.232768	-9.79855	1.14e-22	1.89e-21	Downregulated
1364	arahy.Tifrunner.gnm1.ann1.2B8833	13.4828	-2.2792	0.489117	-4.65982	3.16e-06	9.47e-06	Downregulated
1365	arahy.Tifrunner.gnm1.ann1.P9RAT5	19.8136	-2.27682	0.461845	-4.92984	8.23e-07	2.66e-06	Downregulated
1366	arahy.Tifrunner.gnm1.ann1.E9IKCM	1818.29	-2.27611	0.201402	-11.3013	1.29e-29	3.91e-28	Downregulated
1367	arahy.Tifrunner.gnm1.ann1.VD4SHF	272.734	-2.27601	0.238974	-9.52408	1.67e-21	2.49e-20	Downregulated
1368	arahy.Tifrunner.gnm1.ann1.C25U6B	129.581	-2.27391	0.198524	-11.4541	2.24e-30	7.23e-29	Downregulated
1369	arahy.Tifrunner.gnm1.ann1.173QHH	15.2616	-2.27387	0.602296	-3.77534	0.000159792	0.000379507	Downregulated
1370	arahy.Tifrunner.gnm1.ann1.84Q47K	51.506	-2.27367	0.306427	-7.41993	1.17e-13	8.19e-13	Downregulated
1371	arahy.Tifrunner.gnm1.ann1.05QM7H	132.137	-2.27359	0.351055	-6.47645	9.39e-11	4.83e-10	Downregulated
1372	arahy.Tifrunner.gnm1.ann1.HITJ74	3981.53	-2.27353	0.184598	-12.3161	7.42e-35	3.31e-33	Downregulated
1373	arahy.Tifrunner.gnm1.ann1.V9YDBD	28.6061	-2.27306	0.351747	-6.46219	1.03e-10	5.28e-10	Downregulated
1374	arahy.Tifrunner.gnm1.ann1.FKJ1CZ	40.7503	-2.27305	0.29324	-7.7515	9.08e-15	7.12e-14	Downregulated
1375	arahy.Tifrunner.gnm1.ann1.Y5ZCTQ	525.714	-2.27297	0.257765	-8.81799	1.17e-18	1.36e-17	Downregulated
1376	arahy.Tifrunner.gnm1.ann1.ZR0QLK	35.7536	-2.27262	0.296858	-7.65559	1.92e-14	1.46e-13	Downregulated
1377	arahy.Tifrunner.gnm1.ann1.MS3UCN	347.712	-2.27141	0.258556	-8.78498	1.56e-18	1.81e-17	Downregulated
1378	arahy.Tifrunner.gnm1.ann1.G7HRZN	58.5643	-2.27078	0.311109	-7.29898	2.9e-13	1.95e-12	Downregulated
1379	arahy.Tifrunner.gnm1.ann1.IYM9ZI	217.625	-2.27002	0.397569	-5.70975	1.13e-08	4.58e-08	Downregulated
1380	arahy.Tifrunner.gnm1.ann1.FMZS4T	15.2852	-2.26932	0.468862	-4.84007	1.3e-06	4.09e-06	Downregulated
1381	arahy.Tifrunner.gnm1.ann1.A4RMQG	729.457	-2.26846	0.195298	-11.6154	3.44e-31	1.19e-29	Downregulated
1382	arahy.Tifrunner.gnm1.ann1.WR2K1Y	165.074	-2.26684	0.231471	-9.79322	1.2e-22	1.98e-21	Downregulated
1383	arahy.Tifrunner.gnm1.ann1.KUDP7J	192.252	-2.26628	0.182504	-12.4177	2.1e-35	9.72e-34	Downregulated
1384	arahy.Tifrunner.gnm1.ann1.7B1BNL	50.9439	-2.26573	0.318757	-7.10799	1.18e-12	7.41e-12	Downregulated
1385	arahy.Tifrunner.gnm1.ann1.2HEE5R	544.373	-2.26528	0.144397	-15.6879	1.83e-55	3.18e-53	Downregulated
1386	arahy.Tifrunner.gnm1.ann1.1A96RS	27.9125	-2.26483	0.301392	-7.51458	5.71e-14	4.13e-13	Downregulated
1387	arahy.Tifrunner.gnm1.ann1.K7ZH1T	725.568	-2.26468	0.202567	-11.1799	5.11e-29	1.47e-27	Downregulated
1388	arahy.Tifrunner.gnm1.ann1.IB4LGX	457.653	-2.26426	0.152374	-14.8598	6.01e-50	7.15e-48	Downregulated
1389	arahy.Tifrunner.gnm1.ann1.P1R172	65.8347	-2.26385	0.227621	-9.94569	2.63e-23	4.61e-22	Downregulated
1390	arahy.Tifrunner.gnm1.ann1.HQKU7C	666.24	-2.26277	0.217799	-10.3893	2.77e-25	5.8e-24	Downregulated
1391	arahy.Tifrunner.gnm1.ann1.YQ2HRW	91.8378	-2.26267	0.240647	-9.40248	5.33e-21	7.62e-20	Downregulated
1392	arahy.Tifrunner.gnm1.ann1.V00E3V	100.574	-2.26226	0.261809	-8.64088	5.58e-18	6.09e-17	Downregulated
1393	arahy.Tifrunner.gnm1.ann1.1233S2	8.02569	-2.2619	0.563794	-4.01193	6.02e-05	0.000151545	Downregulated
1394	arahy.Tifrunner.gnm1.ann1.L1JEHI	3886.6	-2.26155	0.210605	-10.7384	6.72e-27	1.61e-25	Downregulated
1395	arahy.Tifrunner.gnm1.ann1.XD5XGS	25.7864	-2.2601	0.373347	-6.05362	1.42e-09	6.38e-09	Downregulated
1396	arahy.Tifrunner.gnm1.ann1.6R1BCK	251.928	-2.2597	0.269436	-8.38676	5e-17	4.97e-16	Downregulated
1397	arahy.Tifrunner.gnm1.ann1.IJP56S	199.355	-2.25951	0.203522	-11.102	1.23e-28	3.4e-27	Downregulated
1398	arahy.Tifrunner.gnm1.ann1.LX1BG3	874.497	-2.2571	0.137051	-16.469	6.13e-61	1.47e-58	Downregulated
1399	arahy.Tifrunner.gnm1.ann1.A9IP9X	99.755	-2.2568	0.226812	-9.95009	2.52e-23	4.42e-22	Downregulated
1400	arahy.Tifrunner.gnm1.ann1.95QFDX	1418.82	-2.25571	0.140799	-16.0208	9.14e-58	1.82e-55	Downregulated
1401	arahy.Tifrunner.gnm1.ann1.I9R4QS	1353.24	-2.2539	0.145289	-15.5132	2.82e-54	4.59e-52	Downregulated
1402	arahy.Tifrunner.gnm1.ann1.GE1IDC	674.897	-2.25387	0.126459	-17.8229	4.69e-71	2.12e-68	Downregulated
1403	arahy.Tifrunner.gnm1.ann1.Z0SJI2	275.351	-2.25379	0.275565	-8.17879	2.87e-16	2.63e-15	Downregulated
1404	arahy.Tifrunner.gnm1.ann1.E7DDSD	262.749	-2.25362	0.164886	-13.6677	1.58e-42	1.16e-40	Downregulated
1405	arahy.Tifrunner.gnm1.ann1.5678GR	198.467	-2.25314	0.484343	-4.65196	3.29e-06	9.82e-06	Downregulated
1406	arahy.Tifrunner.gnm1.ann1.15NAG1	127.125	-2.25133	0.254506	-8.84588	9.08e-19	1.08e-17	Downregulated
1407	arahy.Tifrunner.gnm1.ann1.KZ9VWQ	483.104	-2.25106	0.178633	-12.6016	2.07e-36	1.02e-34	Downregulated
1408	arahy.Tifrunner.gnm1.ann1.C4FM6Y	26.4078	-2.24989	0.359646	-6.25584	3.95e-10	1.9e-09	Downregulated
1409	arahy.Tifrunner.gnm1.ann1.3ZKN46	1876.41	-2.24877	0.175156	-12.8387	9.95e-38	5.32e-36	Downregulated
1410	arahy.Tifrunner.gnm1.ann1.DKHY73	291.887	-2.24867	0.173885	-12.932	2.97e-38	1.64e-36	Downregulated
1411	arahy.Tifrunner.gnm1.ann1.N4EN9H	66.8326	-2.24867	0.40608	-5.5375	3.07e-08	1.18e-07	Downregulated
1412	arahy.Tifrunner.gnm1.ann1.VDY6VP	320.143	-2.24854	0.140176	-16.0409	6.62e-58	1.34e-55	Downregulated
1413	arahy.Tifrunner.gnm1.ann1.YYW2BF	6791.15	-2.24819	0.201687	-11.1469	7.41e-29	2.1e-27	Downregulated
1414	arahy.Tifrunner.gnm1.ann1.15JPRS	1749.65	-2.24808	0.14885	-15.103	1.55e-51	2.01e-49	Downregulated
1415	arahy.Tifrunner.gnm1.ann1.L65DKI	66.9089	-2.24671	0.365426	-6.14818	7.84e-10	3.64e-09	Downregulated
1416	arahy.Tifrunner.gnm1.ann1.USTW7R	157.102	-2.24621	0.241884	-9.28634	1.6e-20	2.19e-19	Downregulated
1417	arahy.Tifrunner.gnm1.ann1.I4AHF2	717.023	-2.2459	0.392214	-5.7262	1.03e-08	4.19e-08	Downregulated
1418	arahy.Tifrunner.gnm1.ann1.XU9PSJ	11.2345	-2.24547	0.49329	-4.55202	5.31e-06	1.54e-05	Downregulated
1419	arahy.Tifrunner.gnm1.ann1.1XFG43	6.25927	-2.24367	0.660392	-3.39748	0.00068009	0.00147331	Downregulated
1420	arahy.Tifrunner.gnm1.ann1.NQR6QW	673.418	-2.24338	0.189342	-11.8483	2.2e-32	8.25e-31	Downregulated
1421	arahy.Tifrunner.gnm1.ann1.6KNU8H	22.3338	-2.2428	0.387754	-5.78407	7.29e-09	3.02e-08	Downregulated
1422	arahy.Tifrunner.gnm1.ann1.WU5RMI	580.102	-2.24249	0.155271	-14.4424	2.8e-47	2.81e-45	Downregulated
1423	arahy.Tifrunner.gnm1.ann1.DGZF1S	86.7115	-2.24223	0.419243	-5.34827	8.88e-08	3.23e-07	Downregulated
1424	arahy.Tifrunner.gnm1.ann1.UC5N5L	109.476	-2.24204	0.21541	-10.4083	2.27e-25	4.78e-24	Downregulated
1425	arahy.Tifrunner.gnm1.ann1.20SHP8	80.8167	-2.24177	0.302689	-7.4062	1.3e-13	9.04e-13	Downregulated
1426	arahy.Tifrunner.gnm1.ann1.45B7J4	1032.72	-2.24142	0.330668	-6.77848	1.21e-11	6.88e-11	Downregulated
1427	arahy.Tifrunner.gnm1.ann1.RBK0JN	8.59709	-2.24135	0.582513	-3.84772	0.000119221	0.000288121	Downregulated
1428	arahy.Tifrunner.gnm1.ann1.IYKL1S	542.296	-2.24087	0.166984	-13.4196	4.64e-41	3.11e-39	Downregulated
1429	arahy.Tifrunner.gnm1.ann1.ZR77DN	59.8446	-2.24065	0.308494	-7.26318	3.78e-13	2.51e-12	Downregulated
1430	arahy.Tifrunner.gnm1.ann1.0YC2K0	757.139	-2.24011	0.141239	-15.8604	1.19e-56	2.22e-54	Downregulated
1431	arahy.Tifrunner.gnm1.ann1.S512F7	27.2537	-2.2398	0.379655	-5.89956	3.64e-09	1.56e-08	Downregulated
1432	arahy.Tifrunner.gnm1.ann1.D8AA3B	630.287	-2.23912	0.193236	-11.5875	4.77e-31	1.62e-29	Downregulated
1433	arahy.Tifrunner.gnm1.ann1.0NB9P2	12.9945	-2.23872	0.489384	-4.57457	4.77e-06	1.4e-05	Downregulated
1434	arahy.Tifrunner.gnm1.ann1.2P4AZJ	4220.21	-2.23859	0.493254	-4.53841	5.67e-06	1.64e-05	Downregulated
1435	arahy.Tifrunner.gnm1.ann1.91DTPA	962.908	-2.23816	0.211594	-10.5776	3.78e-26	8.51e-25	Downregulated
1436	arahy.Tifrunner.gnm1.ann1.50B7BG	14.0938	-2.23801	0.468154	-4.78051	1.75e-06	5.42e-06	Downregulated
1437	arahy.Tifrunner.gnm1.ann1.V2KEMD	34.4661	-2.23708	0.403123	-5.54936	2.87e-08	1.11e-07	Downregulated
1438	arahy.Tifrunner.gnm1.ann1.X9KLSS	20.2309	-2.23672	0.473764	-4.72116	2.35e-06	7.14e-06	Downregulated
1439	arahy.Tifrunner.gnm1.ann1.NMP67C	14.4562	-2.23632	0.505709	-4.42215	9.77e-06	2.75e-05	Downregulated
1440	arahy.Tifrunner.gnm1.ann1.NB2J4N	402.128	-2.23577	0.24806	-9.01301	2e-19	2.53e-18	Downregulated
1441	arahy.Tifrunner.gnm1.ann1.28W6CD	1532.94	-2.23533	0.1707	-13.095	3.52e-39	2.08e-37	Downregulated
1442	arahy.Tifrunner.gnm1.ann1.0J9UUM	35.1564	-2.23517	0.471931	-4.73622	2.18e-06	6.66e-06	Downregulated
1443	arahy.Tifrunner.gnm1.ann1.NGZQ86	98.9079	-2.23504	0.206127	-10.843	2.15e-27	5.36e-26	Downregulated
1444	arahy.Tifrunner.gnm1.ann1.N816Q2	15.4139	-2.23356	0.513827	-4.3469	1.38e-05	3.8e-05	Downregulated
1445	arahy.Tifrunner.gnm1.ann1.9J8RGD	252.406	-2.23289	0.23824	-9.37242	7.09e-21	1e-19	Downregulated
1446	arahy.Tifrunner.gnm1.ann1.C13IPN	734.443	-2.23075	0.181894	-12.264	1.41e-34	6.21e-33	Downregulated
1447	arahy.Tifrunner.gnm1.ann1.ELS2X1	108.492	-2.23075	0.16826	-13.2578	4.07e-40	2.54e-38	Downregulated
1448	arahy.Tifrunner.gnm1.ann1.F7ULTP	214.914	-2.22919	0.159498	-13.9763	2.18e-44	1.82e-42	Downregulated
1449	arahy.Tifrunner.gnm1.ann1.N9Y9CH	8.66004	-2.22756	0.558759	-3.98661	6.7e-05	0.000167722	Downregulated
1450	arahy.Tifrunner.gnm1.ann1.0PI3PU	518.974	-2.22742	0.155353	-14.3378	1.27e-46	1.23e-44	Downregulated
1451	arahy.Tifrunner.gnm1.ann1.6J07HI	22.416	-2.22657	0.356931	-6.23808	4.43e-10	2.11e-09	Downregulated
1452	arahy.Tifrunner.gnm1.ann1.SANC69	538.542	-2.22651	0.243076	-9.15974	5.2e-20	6.83e-19	Downregulated
1453	arahy.Tifrunner.gnm1.ann1.E73V3Q	33.8559	-2.22644	0.392695	-5.66965	1.43e-08	5.73e-08	Downregulated
1454	arahy.Tifrunner.gnm1.ann1.7S1CUY	1664.8	-2.22595	0.260313	-8.55107	1.22e-17	1.29e-16	Downregulated
1455	arahy.Tifrunner.gnm1.ann1.G2MMRU	48.2445	-2.22463	0.258046	-8.62105	6.63e-18	7.2e-17	Downregulated
1456	arahy.Tifrunner.gnm1.ann1.WSL47M	743.862	-2.22453	0.163295	-13.6227	2.93e-42	2.11e-40	Downregulated
1457	arahy.Tifrunner.gnm1.ann1.9U5P9R	6.32783	-2.22431	0.580029	-3.83483	0.000125651	0.000302877	Downregulated
1458	arahy.Tifrunner.gnm1.ann1.LSUX1U	29.9939	-2.22392	0.510858	-4.35331	1.34e-05	3.7e-05	Downregulated
1459	arahy.Tifrunner.gnm1.ann1.PS19JV	165.172	-2.22322	0.489218	-4.54443	5.51e-06	1.6e-05	Downregulated
1460	arahy.Tifrunner.gnm1.ann1.N3HM5N	185.957	-2.22318	0.291823	-7.61826	2.57e-14	1.93e-13	Downregulated
1461	arahy.Tifrunner.gnm1.ann1.P6DNGG	280.056	-2.2229	0.154113	-14.4238	3.66e-47	3.64e-45	Downregulated
1462	arahy.Tifrunner.gnm1.ann1.5S024H	36.3137	-2.22242	0.340203	-6.53264	6.46e-11	3.38e-10	Downregulated
1463	arahy.Tifrunner.gnm1.ann1.432IJ7	157.133	-2.22175	0.167122	-13.2942	2.5e-40	1.58e-38	Downregulated
1464	arahy.Tifrunner.gnm1.ann1.IQ4KFY	1235.58	-2.22174	0.295877	-7.50899	5.96e-14	4.3e-13	Downregulated
1465	arahy.Tifrunner.gnm1.ann1.EEUI5F	22.0958	-2.22077	0.511134	-4.34478	1.39e-05	3.83e-05	Downregulated
1466	arahy.Tifrunner.gnm1.ann1.JTZ9FV	17.8944	-2.2194	0.381216	-5.82189	5.82e-09	2.44e-08	Downregulated
1467	arahy.Tifrunner.gnm1.ann1.LXJ7K2	220.528	-2.21936	0.167011	-13.2887	2.69e-40	1.7e-38	Downregulated
1468	arahy.Tifrunner.gnm1.ann1.73T74K	92.8899	-2.21675	0.355516	-6.23532	4.51e-10	2.15e-09	Downregulated
1469	arahy.Tifrunner.gnm1.ann1.BW18VB	31.7057	-2.21539	0.315239	-7.02764	2.1e-12	1.29e-11	Downregulated
1470	arahy.Tifrunner.gnm1.ann1.D18LN8	11.7581	-2.21536	0.6109	-3.62639	0.000287409	0.000657478	Downregulated
1471	arahy.Tifrunner.gnm1.ann1.05088S	56.9907	-2.21499	0.295385	-7.49866	6.45e-14	4.64e-13	Downregulated
1472	arahy.Tifrunner.gnm1.ann1.D6F5SH	597.498	-2.21395	0.218834	-10.117	4.64e-24	8.67e-23	Downregulated
1473	arahy.Tifrunner.gnm1.ann1.W35S2M	226.336	-2.2131	0.308046	-7.18433	6.75e-13	4.38e-12	Downregulated
1474	arahy.Tifrunner.gnm1.ann1.GYZ4Q6	2007.5	-2.21306	0.106114	-20.8555	1.36e-96	1.77e-93	Downregulated
1475	arahy.Tifrunner.gnm1.ann1.R1LWYI	3764.49	-2.21273	0.226777	-9.75733	1.72e-22	2.79e-21	Downregulated
1476	arahy.Tifrunner.gnm1.ann1.GIZW0B	410.484	-2.21266	0.257003	-8.60946	7.34e-18	7.93e-17	Downregulated
1477	arahy.Tifrunner.gnm1.ann1.P3KF1U	764.828	-2.21196	0.262518	-8.42596	3.58e-17	3.63e-16	Downregulated
1478	arahy.Tifrunner.gnm1.ann1.1V5DEN	77.1377	-2.21147	0.319345	-6.92501	4.36e-12	2.59e-11	Downregulated
1479	arahy.Tifrunner.gnm1.ann1.HLP03A	60.4415	-2.21125	0.225054	-9.82545	8.75e-23	1.46e-21	Downregulated
1480	arahy.Tifrunner.gnm1.ann1.MAUU5A	449.14	-2.20995	0.254414	-8.68642	3.74e-18	4.15e-17	Downregulated
1481	arahy.Tifrunner.gnm1.ann1.Z1KKER	902.599	-2.20824	0.156453	-14.1144	3.1e-45	2.78e-43	Downregulated
1482	arahy.Tifrunner.gnm1.ann1.30UV9I	530.393	-2.20802	0.210953	-10.4669	1.23e-25	2.64e-24	Downregulated
1483	arahy.Tifrunner.gnm1.ann1.V1YKNW	58.8874	-2.20723	0.321534	-6.8647	6.66e-12	3.88e-11	Downregulated
1484	arahy.Tifrunner.gnm1.ann1.N9TR2Q	414.309	-2.20687	0.291778	-7.56353	3.92e-14	2.89e-13	Downregulated
1485	arahy.Tifrunner.gnm1.ann1.F82WRM	194.847	-2.20617	0.192274	-11.4741	1.78e-30	5.79e-29	Downregulated
1486	arahy.Tifrunner.gnm1.ann1.P67EX8	273.112	-2.20527	0.176836	-12.4707	1.08e-35	5.08e-34	Downregulated
1487	arahy.Tifrunner.gnm1.ann1.HM7G91	412.196	-2.20369	0.178863	-12.3205	7.02e-35	3.14e-33	Downregulated
1488	arahy.Tifrunner.gnm1.ann1.YE6SLX	27.726	-2.20368	0.31564	-6.98164	2.92e-12	1.77e-11	Downregulated
1489	arahy.Tifrunner.gnm1.ann1.PPEJ3M	104.633	-2.20298	0.27455	-8.02395	1.02e-15	8.84e-15	Downregulated
1490	arahy.Tifrunner.gnm1.ann1.W45CJY	335.082	-2.20287	0.166092	-13.263	3.8e-40	2.37e-38	Downregulated
1491	arahy.Tifrunner.gnm1.ann1.N80N6E	32.5477	-2.20172	0.334105	-6.58992	4.4e-11	2.35e-10	Downregulated
1492	arahy.Tifrunner.gnm1.ann1.PYEM9P	140.241	-2.20015	0.270686	-8.12805	4.36e-16	3.93e-15	Downregulated
1493	arahy.Tifrunner.gnm1.ann1.BTK37R	11.6341	-2.20013	0.638879	-3.44373	0.000573739	0.00125571	Downregulated
1494	arahy.Tifrunner.gnm1.ann1.VS4P4P	131.984	-2.19901	0.255458	-8.60809	7.43e-18	8.02e-17	Downregulated
1495	arahy.Tifrunner.gnm1.ann1.UR06JS	340.224	-2.19807	0.193376	-11.3668	6.12e-30	1.91e-28	Downregulated
1496	arahy.Tifrunner.gnm1.ann1.WD2UEY	168.377	-2.1974	0.301952	-7.27732	3.41e-13	2.27e-12	Downregulated
1497	arahy.Tifrunner.gnm1.ann1.GTV6YM	694.137	-2.19642	0.217123	-10.1161	4.69e-24	8.75e-23	Downregulated
1498	arahy.Tifrunner.gnm1.ann1.FLY1RE	187.821	-2.19596	0.189434	-11.5922	4.51e-31	1.54e-29	Downregulated
1499	arahy.Tifrunner.gnm1.ann1.2B8SX0	429.158	-2.1959	0.183471	-11.9686	5.19e-33	2.05e-31	Downregulated
1500	arahy.Tifrunner.gnm1.ann1.M43Y1S	235.564	-2.19565	0.323193	-6.79362	1.09e-11	6.22e-11	Downregulated
1501	arahy.Tifrunner.gnm1.ann1.D196G9	187.896	-2.19523	0.198894	-11.0372	2.53e-28	6.81e-27	Downregulated
1502	arahy.Tifrunner.gnm1.ann1.0UTP9P	18.1341	-2.19451	0.490653	-4.47263	7.73e-06	2.2e-05	Downregulated
1503	arahy.Tifrunner.gnm1.ann1.G1AAHV	152.821	-2.19347	0.20523	-10.6878	1.16e-26	2.71e-25	Downregulated
1504	arahy.Tifrunner.gnm1.ann1.V43L5Z	904.222	-2.19316	0.179889	-12.1917	3.44e-34	1.47e-32	Downregulated
1505	arahy.Tifrunner.gnm1.ann1.1D6AAZ	208.28	-2.19177	0.266109	-8.23638	1.78e-16	1.66e-15	Downregulated
1506	arahy.Tifrunner.gnm1.ann1.M14IWL	23.147	-2.19123	0.448272	-4.88815	1.02e-06	3.25e-06	Downregulated
1507	arahy.Tifrunner.gnm1.ann1.DI5547	476.549	-2.18972	0.195522	-11.1993	4.11e-29	1.19e-27	Downregulated
1508	arahy.Tifrunner.gnm1.ann1.PH292L	10.5991	-2.18926	0.518049	-4.22597	2.38e-05	6.34e-05	Downregulated
1509	arahy.Tifrunner.gnm1.ann1.5C4XQ1	2147.24	-2.18921	0.214107	-10.2248	1.53e-24	3e-23	Downregulated
1510	arahy.Tifrunner.gnm1.ann1.Y34PHS	160.773	-2.18898	0.264544	-8.27453	1.29e-16	1.23e-15	Downregulated
1511	arahy.Tifrunner.gnm1.ann1.L61K2T	119.488	-2.18857	0.306887	-7.13152	9.93e-13	6.31e-12	Downregulated
1512	arahy.Tifrunner.gnm1.ann1.6KSX8P	67.0359	-2.18854	0.222337	-9.84332	7.33e-23	1.24e-21	Downregulated
1513	arahy.Tifrunner.gnm1.ann1.B78H3K	1417.62	-2.18788	0.230458	-9.49361	2.23e-21	3.3e-20	Downregulated
1514	arahy.Tifrunner.gnm1.ann1.2L0JPK	608.533	-2.18752	0.168064	-13.016	9.92e-39	5.7e-37	Downregulated
1515	arahy.Tifrunner.gnm1.ann1.8M9DZW	881.194	-2.18679	0.295184	-7.40821	1.28e-13	8.91e-13	Downregulated
1516	arahy.Tifrunner.gnm1.ann1.HYG828	38.8364	-2.18673	0.26374	-8.29124	1.12e-16	1.07e-15	Downregulated
1517	arahy.Tifrunner.gnm1.ann1.5G8LZC	555.665	-2.18644	0.213189	-10.2559	1.11e-24	2.21e-23	Downregulated
1518	arahy.Tifrunner.gnm1.ann1.QZ9QK3	1175.75	-2.18531	0.179443	-12.1783	4.06e-34	1.73e-32	Downregulated
1519	arahy.Tifrunner.gnm1.ann1.Y5DXIN	21.8248	-2.18459	0.644486	-3.38966	0.000699788	0.00151315	Downregulated
1520	arahy.Tifrunner.gnm1.ann1.4JR04K	443.905	-2.18315	0.222524	-9.81086	1.01e-22	1.68e-21	Downregulated
1521	arahy.Tifrunner.gnm1.ann1.B7BMME	504.935	-2.18304	0.253785	-8.60196	7.84e-18	8.44e-17	Downregulated
1522	arahy.Tifrunner.gnm1.ann1.6G4FCY	206.33	-2.18296	0.180691	-12.0812	1.33e-33	5.42e-32	Downregulated
1523	arahy.Tifrunner.gnm1.ann1.QP8IW7	87.3222	-2.18286	0.329464	-6.6255	3.46e-11	1.87e-10	Downregulated
1524	arahy.Tifrunner.gnm1.ann1.T9T391	383.967	-2.18078	0.226628	-9.62273	6.41e-22	9.91e-21	Downregulated
1525	arahy.Tifrunner.gnm1.ann1.LWF4SI	35.9472	-2.18071	0.304251	-7.16747	7.64e-13	4.92e-12	Downregulated
1526	arahy.Tifrunner.gnm1.ann1.RIN6C8	108.302	-2.18001	0.185131	-11.7755	5.22e-32	1.91e-30	Downregulated
1527	arahy.Tifrunner.gnm1.ann1.BXAK4K	110.259	-2.17812	0.212614	-10.2445	1.25e-24	2.48e-23	Downregulated
1528	arahy.Tifrunner.gnm1.ann1.RS8E34	666.391	-2.17617	0.116783	-18.6343	1.69e-77	1.12e-74	Downregulated
1529	arahy.Tifrunner.gnm1.ann1.KWNI5P	9.225	-2.17386	0.624121	-3.48308	0.000495685	0.00109542	Downregulated
1530	arahy.Tifrunner.gnm1.ann1.8KJ0MH	372.396	-2.1715	0.273591	-7.93704	2.07e-15	1.73e-14	Downregulated
1531	arahy.Tifrunner.gnm1.ann1.40T6WH	433.008	-2.1707	0.256891	-8.44989	2.92e-17	2.98e-16	Downregulated
1532	arahy.Tifrunner.gnm1.ann1.R1S0JT	398.486	-2.16993	0.225289	-9.63175	5.87e-22	9.1e-21	Downregulated
1533	arahy.Tifrunner.gnm1.ann1.HJ27AX	314.024	-2.16842	0.145959	-14.8563	6.33e-50	7.49e-48	Downregulated
1534	arahy.Tifrunner.gnm1.ann1.CR8XX2	77.8804	-2.16695	0.218768	-9.90523	3.95e-23	6.82e-22	Downregulated
1535	arahy.Tifrunner.gnm1.ann1.63G8L5	2719.71	-2.16683	0.0986688	-21.9607	6.85e-107	1.47e-103	Downregulated
1536	arahy.Tifrunner.gnm1.ann1.TSB66L	2537.41	-2.16659	0.130446	-16.6091	5.99e-62	1.53e-59	Downregulated
1537	arahy.Tifrunner.gnm1.ann1.WNY5XZ	10.4908	-2.16608	0.580781	-3.7296	0.000191784	0.00045031	Downregulated
1538	arahy.Tifrunner.gnm1.ann1.WE10J5	105.64	-2.16596	0.176835	-12.2485	1.71e-34	7.49e-33	Downregulated
1539	arahy.Tifrunner.gnm1.ann1.F6JX6R	135.124	-2.1652	0.34346	-6.30407	2.9e-10	1.41e-09	Downregulated
1540	arahy.Tifrunner.gnm1.ann1.4UUE0Y	14.2034	-2.16432	0.5472	-3.95526	7.65e-05	0.000189956	Downregulated
1541	arahy.Tifrunner.gnm1.ann1.SAW44B	134.349	-2.16351	0.216624	-9.98743	1.73e-23	3.08e-22	Downregulated
1542	arahy.Tifrunner.gnm1.ann1.C6FW5S	151.597	-2.16319	0.243445	-8.88573	6.35e-19	7.65e-18	Downregulated
1543	arahy.Tifrunner.gnm1.ann1.WZ1PKC	21.7329	-2.16254	0.318489	-6.79001	1.12e-11	6.37e-11	Downregulated
1544	arahy.Tifrunner.gnm1.ann1.5BUI92	254.659	-2.16237	0.198766	-10.879	1.45e-27	3.68e-26	Downregulated
1545	arahy.Tifrunner.gnm1.ann1.7ZJB2L	221.953	-2.16216	0.346083	-6.24752	4.17e-10	2e-09	Downregulated
1546	arahy.Tifrunner.gnm1.ann1.QZ0BKE	88.2442	-2.1613	0.247859	-8.7199	2.78e-18	3.14e-17	Downregulated
1547	arahy.Tifrunner.gnm1.ann1.WU8RVJ	29.1889	-2.16068	0.321583	-6.71887	1.83e-11	1.02e-10	Downregulated
1548	arahy.Tifrunner.gnm1.ann1.5UMV3I	21.2814	-2.16008	0.387616	-5.57273	2.51e-08	9.78e-08	Downregulated
1549	arahy.Tifrunner.gnm1.ann1.HXAI8Q	93.8317	-2.15916	0.484794	-4.45378	8.44e-06	2.39e-05	Downregulated
1550	arahy.Tifrunner.gnm1.ann1.ZV9XE5	83.9492	-2.15792	0.216227	-9.97987	1.87e-23	3.32e-22	Downregulated
1551	arahy.Tifrunner.gnm1.ann1.1K9JH7	136.803	-2.15694	0.195098	-11.0557	2.06e-28	5.59e-27	Downregulated
1552	arahy.Tifrunner.gnm1.ann1.1L8CHD	378.189	-2.15669	0.134918	-15.9852	1.62e-57	3.16e-55	Downregulated
1553	arahy.Tifrunner.gnm1.ann1.35WN1A	10.3301	-2.15482	0.549558	-3.921	8.82e-05	0.000217152	Downregulated
1554	arahy.Tifrunner.gnm1.ann1.F2D5GR	131.002	-2.15475	0.321297	-6.7064	1.99e-11	1.11e-10	Downregulated
1555	arahy.Tifrunner.gnm1.ann1.Q5NAD7	68.7497	-2.15461	0.222264	-9.69392	3.2e-22	5.06e-21	Downregulated
1556	arahy.Tifrunner.gnm1.ann1.UDT6NA	934.568	-2.15435	0.285425	-7.54787	4.42e-14	3.24e-13	Downregulated
1557	arahy.Tifrunner.gnm1.ann1.4KB8WD	2967.5	-2.15346	0.239844	-8.97858	2.74e-19	3.41e-18	Downregulated
1558	arahy.Tifrunner.gnm1.ann1.CVI481	119.212	-2.15326	0.197203	-10.919	9.35e-28	2.41e-26	Downregulated
1559	arahy.Tifrunner.gnm1.ann1.3AB2AC	96.5228	-2.15299	0.189995	-11.3318	9.13e-30	2.8e-28	Downregulated
1560	arahy.Tifrunner.gnm1.ann1.K481AV	292.908	-2.15133	0.201048	-10.7006	1.01e-26	2.38e-25	Downregulated
1561	arahy.Tifrunner.gnm1.ann1.R93WT9	626.691	-2.15097	0.15487	-13.8889	7.4e-44	6.01e-42	Downregulated
1562	arahy.Tifrunner.gnm1.ann1.9CJM9T	276.792	-2.14854	0.199383	-10.7759	4.47e-27	1.09e-25	Downregulated
1563	arahy.Tifrunner.gnm1.ann1.06014X	40.4335	-2.1475	0.252415	-8.50782	1.77e-17	1.85e-16	Downregulated
1564	arahy.Tifrunner.gnm1.ann1.4Y6QEN	19.4356	-2.14661	0.516421	-4.1567	3.23e-05	8.44e-05	Downregulated
1565	arahy.Tifrunner.gnm1.ann1.9CW0PF	27.1456	-2.14648	0.3572	-6.00919	1.86e-09	8.29e-09	Downregulated
1566	arahy.Tifrunner.gnm1.ann1.3Y478Z	99.498	-2.14495	0.204401	-10.4938	9.22e-26	2.01e-24	Downregulated
1567	arahy.Tifrunner.gnm1.ann1.ZBS9GV	338.373	-2.14485	0.176208	-12.1722	4.37e-34	1.86e-32	Downregulated
1568	arahy.Tifrunner.gnm1.ann1.5IVJ41	756.254	-2.14438	0.237364	-9.03416	1.65e-19	2.1e-18	Downregulated
1569	arahy.Tifrunner.gnm1.ann1.4UMK2V	328.073	-2.14322	0.311954	-6.87031	6.41e-12	3.73e-11	Downregulated
1570	arahy.Tifrunner.gnm1.ann1.3V0HJR	8226.51	-2.14077	0.20311	-10.54	5.65e-26	1.26e-24	Downregulated
1571	arahy.Tifrunner.gnm1.ann1.40U93B	149.902	-2.14063	0.206419	-10.3703	3.38e-25	7.03e-24	Downregulated
1572	arahy.Tifrunner.gnm1.ann1.VDQ67E	87.2362	-2.14062	0.231495	-9.24695	2.31e-20	3.13e-19	Downregulated
1573	arahy.Tifrunner.gnm1.ann1.2XVX11	135.055	-2.14014	0.404737	-5.28772	1.24e-07	4.42e-07	Downregulated
1574	arahy.Tifrunner.gnm1.ann1.0692WS	71.0422	-2.14005	0.273845	-7.81483	5.5e-15	4.41e-14	Downregulated
1575	arahy.Tifrunner.gnm1.ann1.J1A4IK	71.0519	-2.13998	0.218862	-9.77773	1.4e-22	2.3e-21	Downregulated
1576	arahy.Tifrunner.gnm1.ann1.NX94TN	305.79	-2.13939	0.176879	-12.0952	1.12e-33	4.61e-32	Downregulated
1577	arahy.Tifrunner.gnm1.ann1.89FNHL	324.425	-2.13883	0.238181	-8.97984	2.71e-19	3.38e-18	Downregulated
1578	arahy.Tifrunner.gnm1.ann1.UGTA1Q	81.7144	-2.13798	0.227544	-9.39592	5.67e-21	8.1e-20	Downregulated
1579	arahy.Tifrunner.gnm1.ann1.M4LD34	858.86	-2.13621	0.199159	-10.7262	7.67e-27	1.83e-25	Downregulated
1580	arahy.Tifrunner.gnm1.ann1.GD00VG	871.326	-2.13543	0.224031	-9.53184	1.55e-21	2.31e-20	Downregulated
1581	arahy.Tifrunner.gnm1.ann1.95I963	281.617	-2.13526	0.36428	-5.86159	4.58e-09	1.95e-08	Downregulated
1582	arahy.Tifrunner.gnm1.ann1.HC1E0U	72.4698	-2.13403	0.611647	-3.48899	0.000484857	0.0010731	Downregulated
1583	arahy.Tifrunner.gnm1.ann1.UR5LFG	59.216	-2.13366	0.230904	-9.24044	2.45e-20	3.32e-19	Downregulated
1584	arahy.Tifrunner.gnm1.ann1.C3RRT9	66.6768	-2.13343	0.430862	-4.95153	7.36e-07	2.39e-06	Downregulated
1585	arahy.Tifrunner.gnm1.ann1.5T8ZQ4	233.344	-2.13221	0.264629	-8.05734	7.8e-16	6.81e-15	Downregulated
1586	arahy.Tifrunner.gnm1.ann1.2V3ERI	29.5138	-2.13137	0.336012	-6.34316	2.25e-10	1.11e-09	Downregulated
1587	arahy.Tifrunner.gnm1.ann1.GYU2ZH	108.114	-2.13129	0.257205	-8.28638	1.17e-16	1.12e-15	Downregulated
1588	arahy.Tifrunner.gnm1.ann1.P9GJ6G	19.3649	-2.13066	0.478545	-4.45238	8.49e-06	2.4e-05	Downregulated
1589	arahy.Tifrunner.gnm1.ann1.XK2UET	232.904	-2.13056	0.268928	-7.92243	2.33e-15	1.93e-14	Downregulated
1590	arahy.Tifrunner.gnm1.ann1.Y7N0XK	493.966	-2.12978	0.192036	-11.0905	1.39e-28	3.85e-27	Downregulated
1591	arahy.Tifrunner.gnm1.ann1.HLV3JX	11.6057	-2.12903	0.516542	-4.1217	3.76e-05	9.74e-05	Downregulated
1592	arahy.Tifrunner.gnm1.ann1.V7WSHY	203.014	-2.12893	0.358075	-5.94549	2.76e-09	1.2e-08	Downregulated
1593	arahy.Tifrunner.gnm1.ann1.C8DH2G	1107.58	-2.12855	0.191137	-11.1363	8.36e-29	2.35e-27	Downregulated
1594	arahy.Tifrunner.gnm1.ann1.N0MV1J	57.3494	-2.12657	0.344938	-6.1651	7.04e-10	3.29e-09	Downregulated
1595	arahy.Tifrunner.gnm1.ann1.FS02K0	61.0074	-2.126	0.350003	-6.07423	1.25e-09	5.65e-09	Downregulated
1596	arahy.Tifrunner.gnm1.ann1.7178U0	525.814	-2.12527	0.19728	-10.7728	4.63e-27	1.12e-25	Downregulated
1597	arahy.Tifrunner.gnm1.ann1.Z30F3P	86.6108	-2.12525	0.269587	-7.88335	3.19e-15	2.61e-14	Downregulated
1598	arahy.Tifrunner.gnm1.ann1.ATL95Z	30.1946	-2.125	0.321974	-6.59991	4.11e-11	2.2e-10	Downregulated
1599	arahy.Tifrunner.gnm1.ann1.93BU3Z	29.4835	-2.12494	0.383684	-5.53827	3.05e-08	1.18e-07	Downregulated
1600	arahy.Tifrunner.gnm1.ann1.MZXR1C	1427.57	-2.12377	0.191921	-11.0658	1.84e-28	5.02e-27	Downregulated
1601	arahy.Tifrunner.gnm1.ann1.QTHZ4E	74.6227	-2.12361	0.283503	-7.49061	6.86e-14	4.92e-13	Downregulated
1602	arahy.Tifrunner.gnm1.ann1.CZ320C	878.903	-2.12344	0.219163	-9.68887	3.36e-22	5.31e-21	Downregulated
1603	arahy.Tifrunner.gnm1.ann1.NQY1Y2	127.713	-2.12319	0.194775	-10.9007	1.14e-27	2.92e-26	Downregulated
1604	arahy.Tifrunner.gnm1.ann1.01WSAY	833.223	-2.12136	0.263603	-8.04755	8.45e-16	7.36e-15	Downregulated
1605	arahy.Tifrunner.gnm1.ann1.KT3LL4	411.469	-2.12082	0.194959	-10.8783	1.46e-27	3.7e-26	Downregulated
1606	arahy.Tifrunner.gnm1.ann1.FZWW2A	308.783	-2.1204	0.45612	-4.64878	3.34e-06	9.96e-06	Downregulated
1607	arahy.Tifrunner.gnm1.ann1.L8092G	12.2546	-2.12007	0.466685	-4.54283	5.55e-06	1.61e-05	Downregulated
1608	arahy.Tifrunner.gnm1.ann1.H8I0GA	526.868	-2.11934	0.176735	-11.9917	3.93e-33	1.56e-31	Downregulated
1609	arahy.Tifrunner.gnm1.ann1.ENDS9E	193.382	-2.1181	0.380302	-5.5695	2.55e-08	9.96e-08	Downregulated
1610	arahy.Tifrunner.gnm1.ann1.GK9ADN	448.518	-2.11775	0.237679	-8.91014	5.1e-19	6.17e-18	Downregulated
1611	arahy.Tifrunner.gnm1.ann1.BNP26P	250.294	-2.11719	0.126036	-16.7983	2.51e-63	7.03e-61	Downregulated
1612	arahy.Tifrunner.gnm1.ann1.F3CBX5	51.3827	-2.11654	0.255436	-8.28597	1.17e-16	1.12e-15	Downregulated
1613	arahy.Tifrunner.gnm1.ann1.26W00C	1312.64	-2.11623	0.194426	-10.8845	1.37e-27	3.47e-26	Downregulated
1614	arahy.Tifrunner.gnm1.ann1.4DYP8N	237.384	-2.11613	0.421969	-5.0149	5.31e-07	1.75e-06	Downregulated
1615	arahy.Tifrunner.gnm1.ann1.8Z285S	149.523	-2.11551	0.307573	-6.87808	6.07e-12	3.55e-11	Downregulated
1616	arahy.Tifrunner.gnm1.ann1.GAN3W4	551.057	-2.11456	0.231256	-9.1438	6.03e-20	7.89e-19	Downregulated
1617	arahy.Tifrunner.gnm1.ann1.KV9WSS	44.1886	-2.11454	0.385962	-5.47862	4.29e-08	1.62e-07	Downregulated
1618	arahy.Tifrunner.gnm1.ann1.YD2F3W	19.7694	-2.1145	0.448356	-4.71613	2.4e-06	7.31e-06	Downregulated
1619	arahy.Tifrunner.gnm1.ann1.Q96YMU	105.913	-2.11387	0.261211	-8.09258	5.84e-16	5.18e-15	Downregulated
1620	arahy.Tifrunner.gnm1.ann1.IS1D1C	107.999	-2.11303	0.235608	-8.96841	3.01e-19	3.73e-18	Downregulated
1621	arahy.Tifrunner.gnm1.ann1.IDJ1ZL	110.967	-2.11081	0.23828	-8.85849	8.11e-19	9.65e-18	Downregulated
1622	arahy.Tifrunner.gnm1.ann1.P30KPE	226.125	-2.11074	0.173529	-12.1636	4.86e-34	2.05e-32	Downregulated
1623	arahy.Tifrunner.gnm1.ann1.LH188B	608.173	-2.11014	0.222946	-9.46483	2.94e-21	4.31e-20	Downregulated
1624	arahy.Tifrunner.gnm1.ann1.1437I4	35.8687	-2.10961	0.322757	-6.53622	6.31e-11	3.31e-10	Downregulated
1625	arahy.Tifrunner.gnm1.ann1.S2SM53	108.631	-2.10827	0.344699	-6.11626	9.58e-10	4.41e-09	Downregulated
1626	arahy.Tifrunner.gnm1.ann1.HYM163	316.069	-2.10725	0.199673	-10.5535	4.89e-26	1.09e-24	Downregulated
1627	arahy.Tifrunner.gnm1.ann1.0E4EG2	363.747	-2.10725	0.222297	-9.47943	2.56e-21	3.76e-20	Downregulated
1628	arahy.Tifrunner.gnm1.ann1.0M60B9	819.217	-2.10619	0.325049	-6.4796	9.2e-11	4.73e-10	Downregulated
1629	arahy.Tifrunner.gnm1.ann1.SP0BHI	245.571	-2.10605	0.316575	-6.65263	2.88e-11	1.57e-10	Downregulated
1630	arahy.Tifrunner.gnm1.ann1.D5RJF5	20.6633	-2.10531	0.438347	-4.80285	1.56e-06	4.88e-06	Downregulated
1631	arahy.Tifrunner.gnm1.ann1.Z6ZXKG	2085.77	-2.10483	0.40764	-5.16345	2.42e-07	8.35e-07	Downregulated
1632	arahy.Tifrunner.gnm1.ann1.AMU9JT	35.2488	-2.10373	0.383833	-5.48086	4.23e-08	1.6e-07	Downregulated
1633	arahy.Tifrunner.gnm1.ann1.UV7GDF	23.9516	-2.10267	0.46069	-4.56417	5.01e-06	1.46e-05	Downregulated
1634	arahy.Tifrunner.gnm1.ann1.P6QNQL	10.7607	-2.10137	0.614353	-3.42046	0.000625153	0.0013622	Downregulated
1635	arahy.Tifrunner.gnm1.ann1.NJ02RL	16.9758	-2.09978	0.637407	-3.29426	0.000986804	0.00208938	Downregulated
1636	arahy.Tifrunner.gnm1.ann1.9BW5EX	225.092	-2.09977	0.211972	-9.9059	3.92e-23	6.78e-22	Downregulated
1637	arahy.Tifrunner.gnm1.ann1.TXD9ZK	490.317	-2.09914	0.153031	-13.7171	8.02e-43	6.03e-41	Downregulated
1638	arahy.Tifrunner.gnm1.ann1.U142NQ	430.403	-2.09851	0.206296	-10.1723	2.64e-24	5.04e-23	Downregulated
1639	arahy.Tifrunner.gnm1.ann1.0QB03C	6.48316	-2.09818	0.570588	-3.67723	0.00023578	0.000545794	Downregulated
1640	arahy.Tifrunner.gnm1.ann1.X9TYBP	87.7803	-2.09777	0.261474	-8.02286	1.03e-15	8.92e-15	Downregulated
1641	arahy.Tifrunner.gnm1.ann1.647UNH	8.7404	-2.09709	0.601398	-3.48702	0.000488434	0.00108034	Downregulated
1642	arahy.Tifrunner.gnm1.ann1.536D4K	510.201	-2.09703	0.266173	-7.87847	3.31e-15	2.71e-14	Downregulated
1643	arahy.Tifrunner.gnm1.ann1.DD6RUZ	25.8836	-2.09654	0.333162	-6.29285	3.12e-10	1.51e-09	Downregulated
1644	arahy.Tifrunner.gnm1.ann1.VES4LD	4339	-2.09608	0.534433	-3.92207	8.78e-05	0.00021623	Downregulated
1645	arahy.Tifrunner.gnm1.ann1.H62643	469.899	-2.09569	0.168594	-12.4304	1.79e-35	8.33e-34	Downregulated
1646	arahy.Tifrunner.gnm1.ann1.KEJN3W	20.1601	-2.09563	0.403764	-5.19024	2.1e-07	7.29e-07	Downregulated
1647	arahy.Tifrunner.gnm1.ann1.X6I371	819.723	-2.09551	0.152741	-13.7193	7.78e-43	5.87e-41	Downregulated
1648	arahy.Tifrunner.gnm1.ann1.VIF38V	471.709	-2.095	0.324269	-6.46068	1.04e-10	5.33e-10	Downregulated
1649	arahy.Tifrunner.gnm1.ann1.3ELC0K	44.7752	-2.09457	0.227805	-9.19457	3.77e-20	5.01e-19	Downregulated
1650	arahy.Tifrunner.gnm1.ann1.L4P3WS	23.7501	-2.09409	0.368848	-5.67738	1.37e-08	5.5e-08	Downregulated
1651	arahy.Tifrunner.gnm1.ann1.647QNX	308.428	-2.093	0.153607	-13.6257	2.82e-42	2.03e-40	Downregulated
1652	arahy.Tifrunner.gnm1.ann1.J252LG	584.895	-2.09261	0.364158	-5.74643	9.11e-09	3.74e-08	Downregulated
1653	arahy.Tifrunner.gnm1.ann1.4IBX4Q	93.0828	-2.09202	0.594347	-3.51987	0.000431757	0.000962717	Downregulated
1654	arahy.Tifrunner.gnm1.ann1.9S43MM	1056.39	-2.09105	0.187182	-11.1712	5.64e-29	1.61e-27	Downregulated
1655	arahy.Tifrunner.gnm1.ann1.0RH0I3	71.9566	-2.0907	0.23605	-8.85704	8.22e-19	9.77e-18	Downregulated
1656	arahy.Tifrunner.gnm1.ann1.G03TES	6875.65	-2.09031	0.231703	-9.02148	1.86e-19	2.35e-18	Downregulated
1657	arahy.Tifrunner.gnm1.ann1.Q6KLHZ	1117.01	-2.08939	0.165638	-12.6142	1.76e-36	8.74e-35	Downregulated
1658	arahy.Tifrunner.gnm1.ann1.ZKT7Q5	246.004	-2.08907	0.212813	-9.81644	9.57e-23	1.59e-21	Downregulated
1659	arahy.Tifrunner.gnm1.ann1.IV261E	52.2853	-2.0888	0.290315	-7.19496	6.25e-13	4.06e-12	Downregulated
1660	arahy.Tifrunner.gnm1.ann1.UX5IA9	179.582	-2.08807	0.23689	-8.81448	1.2e-18	1.4e-17	Downregulated
1661	arahy.Tifrunner.gnm1.ann1.Y4YZQQ	1638.09	-2.08787	0.338153	-6.17433	6.64e-10	3.11e-09	Downregulated
1662	arahy.Tifrunner.gnm1.ann1.F05RU1	149.693	-2.08743	0.203414	-10.262	1.05e-24	2.08e-23	Downregulated
1663	arahy.Tifrunner.gnm1.ann1.A1M8SQ	57.4429	-2.08728	0.316726	-6.59018	4.39e-11	2.35e-10	Downregulated
1664	arahy.Tifrunner.gnm1.ann1.X5K9YD	269.12	-2.08727	0.379703	-5.4971	3.86e-08	1.47e-07	Downregulated
1665	arahy.Tifrunner.gnm1.ann1.ICGL65	152.987	-2.08631	0.190231	-10.9673	5.49e-28	1.44e-26	Downregulated
1666	arahy.Tifrunner.gnm1.ann1.H68WEX	450.793	-2.08563	0.231405	-9.01289	2.01e-19	2.53e-18	Downregulated
1667	arahy.Tifrunner.gnm1.ann1.3VNM1Z	75.9585	-2.08549	0.20657	-10.0958	5.76e-24	1.07e-22	Downregulated
1668	arahy.Tifrunner.gnm1.ann1.WGY3ZU	300.801	-2.08526	0.235483	-8.85524	8.35e-19	9.93e-18	Downregulated
1669	arahy.Tifrunner.gnm1.ann1.KPXK74	709.131	-2.08486	0.284413	-7.33041	2.29e-13	1.56e-12	Downregulated
1670	arahy.Tifrunner.gnm1.ann1.AS50A0	166.979	-2.08457	0.273484	-7.62229	2.49e-14	1.87e-13	Downregulated
1671	arahy.Tifrunner.gnm1.ann1.1DD10A	415.18	-2.08409	0.232919	-8.94772	3.63e-19	4.46e-18	Downregulated
1672	arahy.Tifrunner.gnm1.ann1.3W2G1M	201.388	-2.08376	0.219292	-9.50222	2.05e-21	3.05e-20	Downregulated
1673	arahy.Tifrunner.gnm1.ann1.H764QZ	42.3654	-2.08271	0.442043	-4.71155	2.46e-06	7.47e-06	Downregulated
1674	arahy.Tifrunner.gnm1.ann1.UTP188	151.097	-2.08261	0.187919	-11.0825	1.53e-28	4.21e-27	Downregulated
1675	arahy.Tifrunner.gnm1.ann1.MH0NMS	299.526	-2.08156	0.11292	-18.4341	7e-76	4.3e-73	Downregulated
1676	arahy.Tifrunner.gnm1.ann1.S740RW	196.426	-2.08155	0.200591	-10.3771	3.15e-25	6.57e-24	Downregulated
1677	arahy.Tifrunner.gnm1.ann1.K697CU	272.673	-2.08095	0.15909	-13.0804	4.26e-39	2.5e-37	Downregulated
1678	arahy.Tifrunner.gnm1.ann1.45L0XA	2027.23	-2.08092	0.183368	-11.3483	7.56e-30	2.34e-28	Downregulated
1679	arahy.Tifrunner.gnm1.ann1.4IDT5U	682.592	-2.07921	0.167199	-12.4355	1.68e-35	7.82e-34	Downregulated
1680	arahy.Tifrunner.gnm1.ann1.PR6ST2	298.206	-2.07903	0.192645	-10.792	3.75e-27	9.21e-26	Downregulated
1681	arahy.Tifrunner.gnm1.ann1.P39JQW	928.941	-2.07901	0.226103	-9.19496	3.75e-20	5e-19	Downregulated
1682	arahy.Tifrunner.gnm1.ann1.5Q9WIJ	2990.47	-2.07876	0.208791	-9.9562	2.37e-23	4.17e-22	Downregulated
1683	arahy.Tifrunner.gnm1.ann1.0RV1NN	173.37	-2.07858	0.273699	-7.5944	3.09e-14	2.3e-13	Downregulated
1684	arahy.Tifrunner.gnm1.ann1.6Z8VVX	63.0599	-2.07851	0.528949	-3.92951	8.51e-05	0.000210007	Downregulated
1685	arahy.Tifrunner.gnm1.ann1.00PPME	2550.6	-2.078	0.12069	-17.2176	1.96e-66	6.79e-64	Downregulated
1686	arahy.Tifrunner.gnm1.ann1.BCI2ZL	36.096	-2.07597	0.616201	-3.36898	0.000754461	0.00162361	Downregulated
1687	arahy.Tifrunner.gnm1.ann1.6E8WTG	500.696	-2.07592	0.168652	-12.3089	8.11e-35	3.61e-33	Downregulated
1688	arahy.Tifrunner.gnm1.ann1.A0FQNH	625.623	-2.07582	0.199679	-10.3958	2.59e-25	5.43e-24	Downregulated
1689	arahy.Tifrunner.gnm1.ann1.UWAC6K	170.51	-2.07536	0.248441	-8.35353	6.63e-17	6.5e-16	Downregulated
1690	arahy.Tifrunner.gnm1.ann1.IVE24N	126.215	-2.07468	0.213638	-9.71118	2.7e-22	4.3e-21	Downregulated
1691	arahy.Tifrunner.gnm1.ann1.542A2E	322.024	-2.07456	0.263626	-7.86932	3.57e-15	2.9e-14	Downregulated
1692	arahy.Tifrunner.gnm1.ann1.ILI21V	35.0376	-2.07348	0.397069	-5.22198	1.77e-07	6.2e-07	Downregulated
1693	arahy.Tifrunner.gnm1.ann1.M111ST	601.873	-2.07325	0.259372	-7.99333	1.31e-15	1.12e-14	Downregulated
1694	arahy.Tifrunner.gnm1.ann1.SAK0JK	2196.9	-2.07227	0.203499	-10.1832	2.36e-24	4.53e-23	Downregulated
1695	arahy.Tifrunner.gnm1.ann1.JELE8T	2199.21	-2.07174	0.206376	-10.0387	1.03e-23	1.86e-22	Downregulated
1696	arahy.Tifrunner.gnm1.ann1.N364GT	582.708	-2.0714	0.210485	-9.84107	7.49e-23	1.26e-21	Downregulated
1697	arahy.Tifrunner.gnm1.ann1.JML2SU	8.57166	-2.07101	0.577353	-3.58708	0.0003344	0.000758069	Downregulated
1698	arahy.Tifrunner.gnm1.ann1.NXA9BP	95.1161	-2.07058	0.288776	-7.17021	7.49e-13	4.83e-12	Downregulated
1699	arahy.Tifrunner.gnm1.ann1.YNZQ4S	138.133	-2.07025	0.392052	-5.28055	1.29e-07	4.59e-07	Downregulated
1700	arahy.Tifrunner.gnm1.ann1.M1JQVE	145.848	-2.06903	0.157122	-13.1683	1.34e-39	8.08e-38	Downregulated
1701	arahy.Tifrunner.gnm1.ann1.YZC3AP	27.7102	-2.06896	0.375438	-5.51079	3.57e-08	1.37e-07	Downregulated
1702	arahy.Tifrunner.gnm1.ann1.V829EQ	409.377	-2.06766	0.244704	-8.44962	2.92e-17	2.98e-16	Downregulated
1703	arahy.Tifrunner.gnm1.ann1.KIB2TD	212.064	-2.06569	0.264114	-7.8212	5.23e-15	4.2e-14	Downregulated
1704	arahy.Tifrunner.gnm1.ann1.0YJG6G	55.5154	-2.06513	0.29133	-7.08862	1.35e-12	8.47e-12	Downregulated
1705	arahy.Tifrunner.gnm1.ann1.J2PRY0	142.786	-2.06451	0.169136	-12.2062	2.88e-34	1.24e-32	Downregulated
1706	arahy.Tifrunner.gnm1.ann1.H7LQV6	27.3082	-2.06358	0.355796	-5.79988	6.64e-09	2.76e-08	Downregulated
1707	arahy.Tifrunner.gnm1.ann1.I4QQIE	900.739	-2.06343	0.187327	-11.0151	3.23e-28	8.61e-27	Downregulated
1708	arahy.Tifrunner.gnm1.ann1.Y73929	1191.92	-2.06307	0.31107	-6.63215	3.31e-11	1.79e-10	Downregulated
1709	arahy.Tifrunner.gnm1.ann1.L7RXQ3	12.7635	-2.06273	0.556152	-3.70893	0.00020814	0.000486295	Downregulated
1710	arahy.Tifrunner.gnm1.ann1.GQCE4C	364.445	-2.06071	0.213123	-9.6691	4.08e-22	6.39e-21	Downregulated
1711	arahy.Tifrunner.gnm1.ann1.AIPG6G	2114.61	-2.0604	0.13599	-15.1511	7.45e-52	9.91e-50	Downregulated
1712	arahy.Tifrunner.gnm1.ann1.I156SI	107.419	-2.05975	0.193291	-10.6562	1.63e-26	3.77e-25	Downregulated
1713	arahy.Tifrunner.gnm1.ann1.10XDLD	13.6281	-2.05914	0.40953	-5.02806	4.95e-07	1.64e-06	Downregulated
1714	arahy.Tifrunner.gnm1.ann1.0LPM9G	34.1813	-2.0569	0.352931	-5.82805	5.61e-09	2.36e-08	Downregulated
1715	arahy.Tifrunner.gnm1.ann1.H4FASW	23.8025	-2.05672	0.449784	-4.57269	4.82e-06	1.41e-05	Downregulated
1716	arahy.Tifrunner.gnm1.ann1.FPID9M	346.433	-2.05668	0.203123	-10.1253	4.27e-24	7.99e-23	Downregulated
1717	arahy.Tifrunner.gnm1.ann1.FKE2VQ	1243.58	-2.05637	0.178528	-11.5185	1.06e-30	3.53e-29	Downregulated
1718	arahy.Tifrunner.gnm1.ann1.Z5Y4KS	2804.92	-2.05633	0.10822	-19.0014	1.66e-80	1.21e-77	Downregulated
1719	arahy.Tifrunner.gnm1.ann1.06T2K2	76.6986	-2.0559	0.243495	-8.44328	3.09e-17	3.14e-16	Downregulated
1720	arahy.Tifrunner.gnm1.ann1.7H81I7	114.537	-2.05572	0.229403	-8.96117	3.21e-19	3.98e-18	Downregulated
1721	arahy.Tifrunner.gnm1.ann1.BVLY6P	834.783	-2.05561	0.152474	-13.4817	2e-41	1.37e-39	Downregulated
1722	arahy.Tifrunner.gnm1.ann1.K29YM9	698.588	-2.05458	0.218803	-9.3901	5.99e-21	8.53e-20	Downregulated
1723	arahy.Tifrunner.gnm1.ann1.9K73PE	23.4114	-2.05431	0.325728	-6.30681	2.85e-10	1.39e-09	Downregulated
1724	arahy.Tifrunner.gnm1.ann1.ILBS9C	66.7714	-2.05234	0.386265	-5.31331	1.08e-07	3.87e-07	Downregulated
1725	arahy.Tifrunner.gnm1.ann1.RJAX1V	57.9825	-2.05197	0.258117	-7.9498	1.87e-15	1.56e-14	Downregulated
1726	arahy.Tifrunner.gnm1.ann1.PVIH4H	616.27	-2.05142	0.118501	-17.3115	3.85e-67	1.41e-64	Downregulated
1727	arahy.Tifrunner.gnm1.ann1.Z31J18	1699.85	-2.05084	0.227913	-8.99835	2.29e-19	2.88e-18	Downregulated
1728	arahy.Tifrunner.gnm1.ann1.AQSE8X	221.014	-2.04919	0.149094	-13.7443	5.51e-43	4.2e-41	Downregulated
1729	arahy.Tifrunner.gnm1.ann1.UN08B9	837.37	-2.04875	0.151506	-13.5225	1.15e-41	8.03e-40	Downregulated
1730	arahy.Tifrunner.gnm1.ann1.SUKY79	79.7681	-2.04841	0.257656	-7.9502	1.86e-15	1.56e-14	Downregulated
1731	arahy.Tifrunner.gnm1.ann1.D42UYZ	59.0874	-2.0479	0.194598	-10.5237	6.72e-26	1.49e-24	Downregulated
1732	arahy.Tifrunner.gnm1.ann1.1831QW	46.5046	-2.04734	0.315766	-6.48373	8.95e-11	4.61e-10	Downregulated
1733	arahy.Tifrunner.gnm1.ann1.JU9HZZ	1410.32	-2.04712	0.277027	-7.38961	1.47e-13	1.02e-12	Downregulated
1734	arahy.Tifrunner.gnm1.ann1.Z0DKXY	342.565	-2.04696	0.15472	-13.2301	5.88e-40	3.63e-38	Downregulated
1735	arahy.Tifrunner.gnm1.ann1.U22U4T	4812.11	-2.04581	0.0871771	-23.4672	8.82e-122	3.44e-118	Downregulated
1736	arahy.Tifrunner.gnm1.ann1.Y7RTA6	1100.9	-2.04522	0.137908	-14.8303	9.33e-50	1.09e-47	Downregulated
1737	arahy.Tifrunner.gnm1.ann1.LMX0TH	146.761	-2.04517	0.228147	-8.96427	3.12e-19	3.87e-18	Downregulated
1738	arahy.Tifrunner.gnm1.ann1.9U1QHR	300.527	-2.04371	0.144508	-14.1425	2.08e-45	1.89e-43	Downregulated
1739	arahy.Tifrunner.gnm1.ann1.F5F6FM	114.696	-2.04131	0.235546	-8.66628	4.46e-18	4.92e-17	Downregulated
1740	arahy.Tifrunner.gnm1.ann1.I8KQ46	106.685	-2.04071	0.17785	-11.4743	1.78e-30	5.78e-29	Downregulated
1741	arahy.Tifrunner.gnm1.ann1.72M3AR	217.561	-2.04051	0.197491	-10.3321	5.04e-25	1.03e-23	Downregulated
1742	arahy.Tifrunner.gnm1.ann1.GQLW6A	325.934	-2.04009	0.512088	-3.98387	6.78e-05	0.000169572	Downregulated
1743	arahy.Tifrunner.gnm1.ann1.1178KH	6532.39	-2.03914	0.32332	-6.30688	2.85e-10	1.39e-09	Downregulated
1744	arahy.Tifrunner.gnm1.ann1.BTC05T	3761	-2.03871	0.156232	-13.0492	6.42e-39	3.74e-37	Downregulated
1745	arahy.Tifrunner.gnm1.ann1.82FJQ3	34.1606	-2.03858	0.471481	-4.32378	1.53e-05	4.19e-05	Downregulated
1746	arahy.Tifrunner.gnm1.ann1.YTUI1C	184.343	-2.0383	0.237213	-8.59272	8.49e-18	9.1e-17	Downregulated
1747	arahy.Tifrunner.gnm1.ann1.105TUT	104.219	-2.03797	0.231483	-8.80397	1.32e-18	1.53e-17	Downregulated
1748	arahy.Tifrunner.gnm1.ann1.9EWV20	1645.39	-2.03793	0.154627	-13.1797	1.15e-39	6.96e-38	Downregulated
1749	arahy.Tifrunner.gnm1.ann1.CFQ18P	170.865	-2.03771	0.224602	-9.07256	1.16e-19	1.49e-18	Downregulated
1750	arahy.Tifrunner.gnm1.ann1.NZ5FDW	137.505	-2.03719	0.266587	-7.64174	2.14e-14	1.62e-13	Downregulated
1751	arahy.Tifrunner.gnm1.ann1.BFCK6T	249.071	-2.03649	0.278717	-7.30664	2.74e-13	1.84e-12	Downregulated
1752	arahy.Tifrunner.gnm1.ann1.8GZ83G	73.9395	-2.03648	0.25945	-7.84921	4.19e-15	3.39e-14	Downregulated
1753	arahy.Tifrunner.gnm1.ann1.SC6CUD	716.341	-2.03626	0.100751	-20.2109	7.85e-91	8.88e-88	Downregulated
1754	arahy.Tifrunner.gnm1.ann1.UY60S3	270.703	-2.03588	0.303727	-6.70299	2.04e-11	1.13e-10	Downregulated
1755	arahy.Tifrunner.gnm1.ann1.PR10ES	13.7247	-2.03582	0.444019	-4.58499	4.54e-06	1.33e-05	Downregulated
1756	arahy.Tifrunner.gnm1.ann1.D7NBKG	61.0826	-2.03573	0.361259	-5.63508	1.75e-08	6.95e-08	Downregulated
1757	arahy.Tifrunner.gnm1.ann1.B4V8RG	14.7024	-2.03534	0.366616	-5.5517	2.83e-08	1.1e-07	Downregulated
1758	arahy.Tifrunner.gnm1.ann1.91WX57	211.887	-2.03518	0.241773	-8.41773	3.84e-17	3.87e-16	Downregulated
1759	arahy.Tifrunner.gnm1.ann1.58UXU2	3287.44	-2.03487	0.241078	-8.44069	3.15e-17	3.21e-16	Downregulated
1760	arahy.Tifrunner.gnm1.ann1.9U9RT1	289.809	-2.03439	0.215756	-9.42915	4.13e-21	5.97e-20	Downregulated
1761	arahy.Tifrunner.gnm1.ann1.EIUR6S	1018.2	-2.03417	0.204514	-9.94633	2.62e-23	4.58e-22	Downregulated
1762	arahy.Tifrunner.gnm1.ann1.34Z3BG	353.703	-2.03393	0.26792	-7.59157	3.16e-14	2.35e-13	Downregulated
1763	arahy.Tifrunner.gnm1.ann1.7E0SBW	135.959	-2.03391	0.2346	-8.66968	4.33e-18	4.78e-17	Downregulated
1764	arahy.Tifrunner.gnm1.ann1.Z9Q03Z	723.492	-2.03373	0.221693	-9.17363	4.57e-20	6.04e-19	Downregulated
1765	arahy.Tifrunner.gnm1.ann1.Z58MGP	28.7536	-2.03363	0.308709	-6.58755	4.47e-11	2.38e-10	Downregulated
1766	arahy.Tifrunner.gnm1.ann1.JTW9M4	50.4932	-2.0335	0.295297	-6.88627	5.73e-12	3.35e-11	Downregulated
1767	arahy.Tifrunner.gnm1.ann1.P4KHGY	3445.37	-2.03328	0.287291	-7.07742	1.47e-12	9.16e-12	Downregulated
1768	arahy.Tifrunner.gnm1.ann1.6AD899	332.592	-2.03232	0.115936	-17.5297	8.5e-69	3.41e-66	Downregulated
1769	arahy.Tifrunner.gnm1.ann1.61643A	20.1713	-2.03199	0.399105	-5.09136	3.56e-07	1.2e-06	Downregulated
1770	arahy.Tifrunner.gnm1.ann1.8C5UM8	206.342	-2.03146	0.195338	-10.3997	2.49e-25	5.22e-24	Downregulated
1771	arahy.Tifrunner.gnm1.ann1.7ZZ76P	43.3727	-2.03128	0.296425	-6.85258	7.25e-12	4.2e-11	Downregulated
1772	arahy.Tifrunner.gnm1.ann1.J8Y94D	856.573	-2.03049	0.262318	-7.74056	9.9e-15	7.73e-14	Downregulated
1773	arahy.Tifrunner.gnm1.ann1.KJN3LK	387.666	-2.03034	0.177916	-11.4118	3.65e-30	1.16e-28	Downregulated
1774	arahy.Tifrunner.gnm1.ann1.PITU8R	122.336	-2.02953	0.2856	-7.10621	1.19e-12	7.5e-12	Downregulated
1775	arahy.Tifrunner.gnm1.ann1.E8PRGD	132.945	-2.02943	0.226526	-8.95892	3.28e-19	4.05e-18	Downregulated
1776	arahy.Tifrunner.gnm1.ann1.QJ0MNA	15.5286	-2.02911	0.520745	-3.89656	9.76e-05	0.000238697	Downregulated
1777	arahy.Tifrunner.gnm1.ann1.F8N65M	29.4192	-2.02844	0.289018	-7.01839	2.24e-12	1.38e-11	Downregulated
1778	arahy.Tifrunner.gnm1.ann1.S2RI8T	592.142	-2.02816	0.226062	-8.97169	2.92e-19	3.63e-18	Downregulated
1779	arahy.Tifrunner.gnm1.ann1.UE00R2	641.719	-2.0272	0.163524	-12.397	2.71e-35	1.25e-33	Downregulated
1780	arahy.Tifrunner.gnm1.ann1.FWV4H3	791.354	-2.02669	0.129808	-15.613	5.94e-55	1.01e-52	Downregulated
1781	arahy.Tifrunner.gnm1.ann1.V4TZMI	38.5546	-2.02659	0.316582	-6.40147	1.54e-10	7.73e-10	Downregulated
1782	arahy.Tifrunner.gnm1.ann1.65M2C6	44.1529	-2.02654	0.23064	-8.78662	1.54e-18	1.78e-17	Downregulated
1783	arahy.Tifrunner.gnm1.ann1.NCU55Y	13.2472	-2.02623	0.552697	-3.66608	0.000246295	0.000568971	Downregulated
1784	arahy.Tifrunner.gnm1.ann1.T83SDC	401.923	-2.02284	0.139183	-14.5336	7.42e-48	7.87e-46	Downregulated
1785	arahy.Tifrunner.gnm1.ann1.LY9F7R	312.856	-2.02258	0.238108	-8.49439	1.99e-17	2.07e-16	Downregulated
1786	arahy.Tifrunner.gnm1.ann1.V07RCD	9.19254	-2.02155	0.452348	-4.46901	7.86e-06	2.24e-05	Downregulated
1787	arahy.Tifrunner.gnm1.ann1.B4TVCG	521.607	-2.02138	0.21909	-9.22625	2.8e-20	3.77e-19	Downregulated
1788	arahy.Tifrunner.gnm1.ann1.I2I3GG	251.022	-2.02057	0.155388	-13.0034	1.17e-38	6.7e-37	Downregulated
1789	arahy.Tifrunner.gnm1.ann1.8JG76M	12.2972	-2.02027	0.574641	-3.51572	0.000438569	0.000977045	Downregulated
1790	arahy.Tifrunner.gnm1.ann1.QVKQ5Y	44.9124	-2.01989	0.557241	-3.62479	0.000289192	0.000661274	Downregulated
1791	arahy.Tifrunner.gnm1.ann1.9T6P32	111.708	-2.01959	0.207082	-9.75263	1.8e-22	2.91e-21	Downregulated
1792	arahy.Tifrunner.gnm1.ann1.GM7FG5	190.292	-2.01897	0.213012	-9.47816	2.59e-21	3.8e-20	Downregulated
1793	arahy.Tifrunner.gnm1.ann1.HU7T3D	2147.42	-2.01762	0.198104	-10.1846	2.32e-24	4.47e-23	Downregulated
1794	arahy.Tifrunner.gnm1.ann1.TKX6L5	283.034	-2.01742	0.197108	-10.2351	1.38e-24	2.72e-23	Downregulated
1795	arahy.Tifrunner.gnm1.ann1.F130JL	8.83517	-2.01641	0.601826	-3.35048	0.000806704	0.0017285	Downregulated
1796	arahy.Tifrunner.gnm1.ann1.WT2YK3	145.543	-2.01598	0.169339	-11.905	1.11e-32	4.31e-31	Downregulated
1797	arahy.Tifrunner.gnm1.ann1.WUZH4U	224.036	-2.01478	0.248696	-8.10139	5.43e-16	4.84e-15	Downregulated
1798	arahy.Tifrunner.gnm1.ann1.JIIR6A	227.058	-2.01476	0.381038	-5.28756	1.24e-07	4.42e-07	Downregulated
1799	arahy.Tifrunner.gnm1.ann1.T22853	25.34	-2.01383	0.444196	-4.53365	5.8e-06	1.68e-05	Downregulated
1800	arahy.Tifrunner.gnm1.ann1.QWVG1Y	34.7949	-2.01382	0.293498	-6.86143	6.82e-12	3.96e-11	Downregulated
1801	arahy.Tifrunner.gnm1.ann1.M4G3QU	1457.57	-2.01321	0.123878	-16.2515	2.18e-59	4.82e-57	Downregulated
1802	arahy.Tifrunner.gnm1.ann1.8KS8EB	101.58	-2.01306	0.220733	-9.11987	7.52e-20	9.77e-19	Downregulated
1803	arahy.Tifrunner.gnm1.ann1.IK9RDG	63.1967	-2.01299	0.269039	-7.48214	7.31e-14	5.23e-13	Downregulated
1804	arahy.Tifrunner.gnm1.ann1.F4SVGY	120.056	-2.01223	0.209501	-9.60487	7.63e-22	1.17e-20	Downregulated
1805	arahy.Tifrunner.gnm1.ann1.SUGY7B	20.826	-2.01178	0.376526	-5.34299	9.14e-08	3.32e-07	Downregulated
1806	arahy.Tifrunner.gnm1.ann1.598RU2	341.838	-2.01165	0.159613	-12.6033	2.03e-36	1e-34	Downregulated
1807	arahy.Tifrunner.gnm1.ann1.FK1L07	17.4125	-2.00962	0.509135	-3.94712	7.91e-05	0.00019614	Downregulated
1808	arahy.Tifrunner.gnm1.ann1.UE4FN8	23.549	-2.0095	0.500575	-4.01438	5.96e-05	0.000150093	Downregulated
1809	arahy.Tifrunner.gnm1.ann1.WDY3M6	108.67	-2.00816	0.263365	-7.62502	2.44e-14	1.83e-13	Downregulated
1810	arahy.Tifrunner.gnm1.ann1.19V8U8	58.52	-2.00785	0.261265	-7.68511	1.53e-14	1.17e-13	Downregulated
1811	arahy.Tifrunner.gnm1.ann1.FDLX2Z	13.7283	-2.00679	0.50666	-3.96082	7.47e-05	0.000185792	Downregulated
1812	arahy.Tifrunner.gnm1.ann1.5WW9LS	2706.73	-2.00529	0.269627	-7.43728	1.03e-13	7.23e-13	Downregulated
1813	arahy.Tifrunner.gnm1.ann1.48LUDE	1731	-2.00418	0.151977	-13.1874	1.04e-39	6.31e-38	Downregulated
1814	arahy.Tifrunner.gnm1.ann1.Z90ZKN	191.469	-2.00393	0.184715	-10.8488	2.02e-27	5.04e-26	Downregulated
1815	arahy.Tifrunner.gnm1.ann1.1RAI3Q	829.61	-2.00375	0.245753	-8.1535	3.54e-16	3.21e-15	Downregulated
1816	arahy.Tifrunner.gnm1.ann1.L9MN9H	75.7068	-2.00366	0.268847	-7.45279	9.14e-14	6.47e-13	Downregulated
1817	arahy.Tifrunner.gnm1.ann1.79CBXL	296.743	-2.00342	0.248054	-8.07654	6.66e-16	5.88e-15	Downregulated
1818	arahy.Tifrunner.gnm1.ann1.4DS88F	26.4812	-2.00312	0.363649	-5.50841	3.62e-08	1.38e-07	Downregulated
1819	arahy.Tifrunner.gnm1.ann1.XLF91B	51.3568	-2.00286	0.405365	-4.94087	7.78e-07	2.52e-06	Downregulated
1820	arahy.Tifrunner.gnm1.ann1.V2K6XN	1862.57	-2.00261	0.238888	-8.38306	5.16e-17	5.12e-16	Downregulated
1821	arahy.Tifrunner.gnm1.ann1.JHWM2T	658.702	-2.00251	0.302186	-6.62674	3.43e-11	1.86e-10	Downregulated
1822	arahy.Tifrunner.gnm1.ann1.CWZH2K	82.2761	-2.00231	0.202355	-9.89505	4.37e-23	7.52e-22	Downregulated
1823	arahy.Tifrunner.gnm1.ann1.F8TXPA	8392.42	-2.00091	0.224402	-8.91662	4.81e-19	5.84e-18	Downregulated
1824	arahy.Tifrunner.gnm1.ann1.EX28K6	1259.46	-2.0009	0.190645	-10.4954	9.07e-26	1.98e-24	Downregulated
1825	arahy.Tifrunner.gnm1.ann1.CH653Z	321.237	-2.00064	0.233758	-8.55859	1.14e-17	1.21e-16	Downregulated
1826	arahy.Tifrunner.gnm1.ann1.Y0PXUN	513.945	-2.0006	0.184654	-10.8343	2.37e-27	5.88e-26	Downregulated
1827	arahy.Tifrunner.gnm1.ann1.4Y1607	78.9716	9.96262	0.829339	12.0127	3.05e-33	1.22e-31	Upregulated
1828	arahy.Tifrunner.gnm1.ann1.76SLUU	57.2827	9.82157	0.757295	12.9693	1.83e-38	1.03e-36	Upregulated
1829	arahy.Tifrunner.gnm1.ann1.NJG9P2	56.1526	9.46999	0.868067	10.9093	1.04e-27	2.68e-26	Upregulated
1830	arahy.Tifrunner.gnm1.ann1.KS7J3Q	39.9452	9.30329	0.885794	10.5028	8.39e-26	1.84e-24	Upregulated
1831	arahy.Tifrunner.gnm1.ann1.GLW41G	73.9563	9.27151	1.22204	7.58688	3.28e-14	2.43e-13	Upregulated
1832	arahy.Tifrunner.gnm1.ann1.7PLA3H	52.4384	9.04618	0.813152	11.1248	9.5e-29	2.66e-27	Upregulated
1833	arahy.Tifrunner.gnm1.ann1.7V6HRB	51.6512	9.02375	0.778897	11.5853	4.89e-31	1.66e-29	Upregulated
1834	arahy.Tifrunner.gnm1.ann1.IK60LM	32.5745	9.00676	1.22907	7.32811	2.33e-13	1.58e-12	Upregulated
1835	arahy.Tifrunner.gnm1.ann1.14YEDZ	47.0949	8.89009	0.876548	10.1422	3.59e-24	6.77e-23	Upregulated
1836	arahy.Tifrunner.gnm1.ann1.NSTM2K	27.7256	8.77604	0.911156	9.63177	5.87e-22	9.1e-21	Upregulated
1837	arahy.Tifrunner.gnm1.ann1.P5H9LY	32.3785	8.67463	0.960837	9.0282	1.75e-19	2.21e-18	Upregulated
1838	arahy.Tifrunner.gnm1.ann1.HE9KP0	29.4494	8.53652	1.40706	6.06691	1.3e-09	5.9e-09	Upregulated
1839	arahy.Tifrunner.gnm1.ann1.ID3TUR	23.0325	8.50678	0.862215	9.8662	5.83e-23	9.94e-22	Upregulated
1840	arahy.Tifrunner.gnm1.ann1.RZ4SVU	22.4524	8.47321	0.7984	10.6127	2.6e-26	5.91e-25	Upregulated
1841	arahy.Tifrunner.gnm1.ann1.DMI4PH	28.1564	8.47142	1.26522	6.69563	2.15e-11	1.19e-10	Upregulated
1842	arahy.Tifrunner.gnm1.ann1.N9YH96	79.0092	8.43894	0.769864	10.9616	5.85e-28	1.53e-26	Upregulated
1843	arahy.Tifrunner.gnm1.ann1.Y7SLGU	55.8309	8.41839	1.13091	7.44392	9.77e-14	6.89e-13	Upregulated
1844	arahy.Tifrunner.gnm1.ann1.A9UZA5	21.0244	8.37542	0.873158	9.59211	8.63e-22	1.32e-20	Upregulated
1845	arahy.Tifrunner.gnm1.ann1.275AW9	32.3974	8.34761	0.863944	9.66221	4.36e-22	6.82e-21	Upregulated
1846	arahy.Tifrunner.gnm1.ann1.7I6F51	32.0042	8.32703	0.782436	10.6424	1.89e-26	4.34e-25	Upregulated
1847	arahy.Tifrunner.gnm1.ann1.MY5CGZ	30.2215	8.24533	0.92545	8.90954	5.12e-19	6.21e-18	Upregulated
1848	arahy.Tifrunner.gnm1.ann1.62F5ZF	18.6579	8.20353	1.35818	6.04007	1.54e-09	6.9e-09	Upregulated
1849	arahy.Tifrunner.gnm1.ann1.K28R5D	36.0489	8.17443	0.814868	10.0316	1.11e-23	2e-22	Upregulated
1850	arahy.Tifrunner.gnm1.ann1.U2SHLW	28.642	8.17004	0.89568	9.1216	7.4e-20	9.63e-19	Upregulated
1851	arahy.Tifrunner.gnm1.ann1.7H7JQS	21.6217	8.08987	0.792316	10.2104	1.78e-24	3.46e-23	Upregulated
1852	arahy.Tifrunner.gnm1.ann1.K2M25G	21.4363	8.07822	0.786652	10.2691	9.71e-25	1.94e-23	Upregulated
1853	arahy.Tifrunner.gnm1.ann1.7IPP4A	21.0528	8.05495	0.952758	8.45436	2.81e-17	2.87e-16	Upregulated
1854	arahy.Tifrunner.gnm1.ann1.0FI6RG	193.998	8.0275	1.11172	7.22082	5.17e-13	3.39e-12	Upregulated
1855	arahy.Tifrunner.gnm1.ann1.8JT992	25.8461	8.02743	0.774538	10.3642	3.61e-25	7.46e-24	Upregulated
1856	arahy.Tifrunner.gnm1.ann1.KF056V	16.4106	8.02199	0.759316	10.5648	4.34e-26	9.71e-25	Upregulated
1857	arahy.Tifrunner.gnm1.ann1.943YTE	16.1699	7.99774	1.02365	7.81298	5.59e-15	4.47e-14	Upregulated
1858	arahy.Tifrunner.gnm1.ann1.V7ZAKF	54.9923	7.9902	1.41208	5.65846	1.53e-08	6.1e-08	Upregulated
1859	arahy.Tifrunner.gnm1.ann1.760SFH	19.9658	7.96911	0.784125	10.1631	2.9e-24	5.52e-23	Upregulated
1860	arahy.Tifrunner.gnm1.ann1.TYK2J5	31.1142	7.95912	0.815783	9.75642	1.73e-22	2.81e-21	Upregulated
1861	arahy.Tifrunner.gnm1.ann1.W123UN	19.5764	7.94561	0.894443	8.88331	6.49e-19	7.81e-18	Upregulated
1862	arahy.Tifrunner.gnm1.ann1.6A53IY	15.2741	7.91406	1.55269	5.097	3.45e-07	1.17e-06	Upregulated
1863	arahy.Tifrunner.gnm1.ann1.BU7NMG	42.805	7.88032	0.866528	9.09413	9.53e-20	1.23e-18	Upregulated
1864	arahy.Tifrunner.gnm1.ann1.R6F5YK	29.1836	7.85278	0.9569	8.20647	2.28e-16	2.11e-15	Upregulated
1865	arahy.Tifrunner.gnm1.ann1.U3SVRK	99.7228	7.84631	1.48872	5.2705	1.36e-07	4.83e-07	Upregulated
1866	arahy.Tifrunner.gnm1.ann1.9Z13IR	35.4016	7.83762	0.774882	10.1146	4.76e-24	8.87e-23	Upregulated
1867	arahy.Tifrunner.gnm1.ann1.GHD56K	22.3162	7.80731	0.87549	8.91765	4.76e-19	5.79e-18	Upregulated
1868	arahy.Tifrunner.gnm1.ann1.UNBX7R	27.6798	7.78059	0.93927	8.28365	1.19e-16	1.14e-15	Upregulated
1869	arahy.Tifrunner.gnm1.ann1.1D56YB	13.8342	7.77454	0.946445	8.21446	2.13e-16	1.98e-15	Upregulated
1870	arahy.Tifrunner.gnm1.ann1.X6X7HL	17.292	7.7712	0.832354	9.33641	9.97e-21	1.39e-19	Upregulated
1871	arahy.Tifrunner.gnm1.ann1.FMR9EU	21.3296	7.76174	0.896073	8.66195	4.64e-18	5.1e-17	Upregulated
1872	arahy.Tifrunner.gnm1.ann1.8VXK9L	60.1746	7.74895	0.717842	10.7948	3.64e-27	8.96e-26	Upregulated
1873	arahy.Tifrunner.gnm1.ann1.L3R1T4	162.051	7.74458	0.981983	7.88667	3.1e-15	2.54e-14	Upregulated
1874	arahy.Tifrunner.gnm1.ann1.EX2W6B	21.3358	7.73482	1.41203	5.4778	4.31e-08	1.63e-07	Upregulated
1875	arahy.Tifrunner.gnm1.ann1.G8D5NK	21.2177	7.73096	1.02762	7.52317	5.35e-14	3.88e-13	Upregulated
1876	arahy.Tifrunner.gnm1.ann1.QAQ91H	20.9756	7.72301	0.777149	9.93763	2.86e-23	4.97e-22	Upregulated
1877	arahy.Tifrunner.gnm1.ann1.54R7RK	16.6015	7.71344	0.736071	10.4792	1.08e-25	2.33e-24	Upregulated
1878	arahy.Tifrunner.gnm1.ann1.7LRQ2C	13.2007	7.70539	0.927121	8.31109	9.48e-17	9.15e-16	Upregulated
1879	arahy.Tifrunner.gnm1.ann1.31NY14	20.7928	7.70256	0.890294	8.6517	5.07e-18	5.55e-17	Upregulated
1880	arahy.Tifrunner.gnm1.ann1.6GI2WH	16.4199	7.69006	0.921754	8.34285	7.25e-17	7.1e-16	Upregulated
1881	arahy.Tifrunner.gnm1.ann1.MDXN6U	16.1857	7.67485	0.877402	8.74724	2.19e-18	2.49e-17	Upregulated
1882	arahy.Tifrunner.gnm1.ann1.U3X98C	20.3109	7.66961	0.733262	10.4596	1.32e-25	2.84e-24	Upregulated
1883	arahy.Tifrunner.gnm1.ann1.DCQ493	12.9666	7.66591	0.793341	9.66281	4.34e-22	6.78e-21	Upregulated
1884	arahy.Tifrunner.gnm1.ann1.1PW3JI	12.8215	7.66209	1.88809	4.05812	4.95e-05	0.000126032	Upregulated
1885	arahy.Tifrunner.gnm1.ann1.0LE9N4	88.5799	7.65816	1.21948	6.27988	3.39e-10	1.64e-09	Upregulated
1886	arahy.Tifrunner.gnm1.ann1.HZGV61	20.0729	7.65759	0.825274	9.27885	1.71e-20	2.35e-19	Upregulated
1887	arahy.Tifrunner.gnm1.ann1.68YCJI	16.0244	7.65184	0.811713	9.42677	4.23e-21	6.1e-20	Upregulated
1888	arahy.Tifrunner.gnm1.ann1.W8TDEC	90.0921	7.64682	1.32312	5.77938	7.5e-09	3.1e-08	Upregulated
1889	arahy.Tifrunner.gnm1.ann1.3WQT31	31.0449	7.64233	0.783829	9.75001	1.84e-22	2.98e-21	Upregulated
1890	arahy.Tifrunner.gnm1.ann1.Y783I6	12.6119	7.64175	0.932954	8.19092	2.59e-16	2.39e-15	Upregulated
1891	arahy.Tifrunner.gnm1.ann1.GA3TRK	15.7286	7.63821	0.777965	9.81819	9.4e-23	1.57e-21	Upregulated
1892	arahy.Tifrunner.gnm1.ann1.4UE924	15.2217	7.58607	0.956459	7.93141	2.17e-15	1.8e-14	Upregulated
1893	arahy.Tifrunner.gnm1.ann1.VJ5EI6	18.8279	7.57193	0.876264	8.64115	5.56e-18	6.08e-17	Upregulated
1894	arahy.Tifrunner.gnm1.ann1.Q6M2DC	14.9723	7.56208	0.853287	8.86229	7.84e-19	9.35e-18	Upregulated
1895	arahy.Tifrunner.gnm1.ann1.X9H47S	23.2426	7.55483	0.708327	10.6657	1.47e-26	3.42e-25	Upregulated
1896	arahy.Tifrunner.gnm1.ann1.CWZU13	11.7658	7.5372	0.832399	9.0548	1.37e-19	1.75e-18	Upregulated
1897	arahy.Tifrunner.gnm1.ann1.SBP7Y9	59.0778	7.53651	0.820853	9.18131	4.26e-20	5.64e-19	Upregulated
1898	arahy.Tifrunner.gnm1.ann1.A3QRPX	34.1109	7.53107	0.647347	11.6338	2.78e-31	9.63e-30	Upregulated
1899	arahy.Tifrunner.gnm1.ann1.T1UA0C	22.7891	7.52512	0.992692	7.58052	3.44e-14	2.55e-13	Upregulated
1900	arahy.Tifrunner.gnm1.ann1.VIK0YT	14.5449	7.52291	0.755189	9.96163	2.24e-23	3.96e-22	Upregulated
1901	arahy.Tifrunner.gnm1.ann1.D13Q5Z	18.3741	7.52038	0.973722	7.72333	1.13e-14	8.81e-14	Upregulated
1902	arahy.Tifrunner.gnm1.ann1.UI0JR9	193.137	7.5017	0.838769	8.94371	3.76e-19	4.62e-18	Upregulated
1903	arahy.Tifrunner.gnm1.ann1.70XC39	18.06	7.4942	1.43122	5.23625	1.64e-07	5.76e-07	Upregulated
1904	arahy.Tifrunner.gnm1.ann1.A3WKU9	11.3894	7.49175	0.871741	8.59401	8.4e-18	9.01e-17	Upregulated
1905	arahy.Tifrunner.gnm1.ann1.WGP01G	40.6361	7.48032	0.71362	10.4822	1.04e-25	2.26e-24	Upregulated
1906	arahy.Tifrunner.gnm1.ann1.QH9D47	11.2731	7.47629	1.73527	4.30842	1.64e-05	4.47e-05	Upregulated
1907	arahy.Tifrunner.gnm1.ann1.YI4799	14.0267	7.46972	0.85327	8.75422	2.06e-18	2.35e-17	Upregulated
1908	arahy.Tifrunner.gnm1.ann1.PN14H9	22.0026	7.46645	0.762338	9.79414	1.19e-22	1.97e-21	Upregulated
1909	arahy.Tifrunner.gnm1.ann1.5L8WT2	10.9572	7.44379	0.89966	8.27401	1.3e-16	1.23e-15	Upregulated
1910	arahy.Tifrunner.gnm1.ann1.WP5XH6	13.8697	7.43938	0.823283	9.03624	1.62e-19	2.06e-18	Upregulated
1911	arahy.Tifrunner.gnm1.ann1.DPKT20	21.0519	7.43135	0.832534	8.92617	4.41e-19	5.38e-18	Upregulated
1912	arahy.Tifrunner.gnm1.ann1.AVW0M7	16.6711	7.3821	1.09611	6.73482	1.64e-11	9.18e-11	Upregulated
1913	arahy.Tifrunner.gnm1.ann1.XU3QCQ	16.6324	7.37893	0.794978	9.28193	1.66e-20	2.28e-19	Upregulated
1914	arahy.Tifrunner.gnm1.ann1.EFS6DB	20.6489	7.3678	0.775288	9.5033	2.03e-21	3.02e-20	Upregulated
1915	arahy.Tifrunner.gnm1.ann1.LF78J6	31.772	7.36674	0.752024	9.79589	1.17e-22	1.94e-21	Upregulated
1916	arahy.Tifrunner.gnm1.ann1.AJV249	31.2809	7.3568	0.769298	9.56301	1.14e-21	1.73e-20	Upregulated
1917	arahy.Tifrunner.gnm1.ann1.H7T4NQ	37.5759	7.34908	1.22829	5.98319	2.19e-09	9.63e-09	Upregulated
1918	arahy.Tifrunner.gnm1.ann1.V6MC97	13.0034	7.34732	0.853055	8.61295	7.12e-18	7.7e-17	Upregulated
1919	arahy.Tifrunner.gnm1.ann1.9YJ8T1	16.174	7.34703	0.842516	8.72035	2.77e-18	3.13e-17	Upregulated
1920	arahy.Tifrunner.gnm1.ann1.K6ZRIQ	36.4624	7.33728	0.651587	11.2606	2.05e-29	6.09e-28	Upregulated
1921	arahy.Tifrunner.gnm1.ann1.L0Q4PE	19.9768	7.32678	0.749382	9.7771	1.41e-22	2.31e-21	Upregulated
1922	arahy.Tifrunner.gnm1.ann1.NCP65V	20.0176	7.32047	0.777364	9.41704	4.64e-21	6.67e-20	Upregulated
1923	arahy.Tifrunner.gnm1.ann1.YZU0WT	62.507	7.31449	1.32323	5.52777	3.24e-08	1.25e-07	Upregulated
1924	arahy.Tifrunner.gnm1.ann1.S89339	30.4082	7.30841	0.740999	9.86291	6.03e-23	1.03e-21	Upregulated
1925	arahy.Tifrunner.gnm1.ann1.392SEK	19.9392	7.30238	0.917652	7.95768	1.75e-15	1.47e-14	Upregulated
1926	arahy.Tifrunner.gnm1.ann1.L7S9V2	15.8448	7.29865	0.731557	9.97687	1.92e-23	3.41e-22	Upregulated
1927	arahy.Tifrunner.gnm1.ann1.MX4LCS	9.92017	7.29399	1.00693	7.24382	4.36e-13	2.88e-12	Upregulated
1928	arahy.Tifrunner.gnm1.ann1.H0NQDU	9.85638	7.28341	1.05556	6.90005	5.2e-12	3.05e-11	Upregulated
1929	arahy.Tifrunner.gnm1.ann1.LG7IK7	135.936	7.27888	0.879537	8.2758	1.28e-16	1.22e-15	Upregulated
1930	arahy.Tifrunner.gnm1.ann1.RNT4RI	15.4462	7.2754	0.888661	8.18693	2.68e-16	2.46e-15	Upregulated
1931	arahy.Tifrunner.gnm1.ann1.WRP4Q5	9.74501	7.26974	0.815074	8.91912	4.7e-19	5.72e-18	Upregulated
1932	arahy.Tifrunner.gnm1.ann1.IY3TI3	30.5486	7.25962	1.20168	6.04123	1.53e-09	6.85e-09	Upregulated
1933	arahy.Tifrunner.gnm1.ann1.8Y4PDX	12.1558	7.25432	0.883879	8.20737	2.26e-16	2.1e-15	Upregulated
1934	arahy.Tifrunner.gnm1.ann1.54EAYA	12.0848	7.24859	0.862228	8.4068	4.21e-17	4.23e-16	Upregulated
1935	arahy.Tifrunner.gnm1.ann1.QWQW6T	35.2291	7.24817	0.690574	10.4959	9.03e-26	1.97e-24	Upregulated
1936	arahy.Tifrunner.gnm1.ann1.AE21JM	15.1547	7.24322	0.830933	8.71697	2.86e-18	3.22e-17	Upregulated
1937	arahy.Tifrunner.gnm1.ann1.YE4ZXC	9.54459	7.24001	1.12033	6.46239	1.03e-10	5.27e-10	Upregulated
1938	arahy.Tifrunner.gnm1.ann1.XNCV96	55.2754	7.23221	0.660781	10.9449	7.03e-28	1.82e-26	Upregulated
1939	arahy.Tifrunner.gnm1.ann1.MNS73A	14.9827	7.22831	0.831278	8.69542	3.46e-18	3.85e-17	Upregulated
1940	arahy.Tifrunner.gnm1.ann1.67NNK3	331.025	7.21357	0.808863	8.91816	4.74e-19	5.77e-18	Upregulated
1941	arahy.Tifrunner.gnm1.ann1.F01NFC	11.7917	7.21029	0.88367	8.15949	3.36e-16	3.06e-15	Upregulated
1942	arahy.Tifrunner.gnm1.ann1.4WXU8P	56.0096	7.20678	1.02389	7.0386	1.94e-12	1.2e-11	Upregulated
1943	arahy.Tifrunner.gnm1.ann1.9P32AD	11.6939	7.20207	1.54734	4.65449	3.25e-06	9.71e-06	Upregulated
1944	arahy.Tifrunner.gnm1.ann1.IHT531	67.536	7.19966	0.552028	13.0422	7.04e-39	4.09e-37	Upregulated
1945	arahy.Tifrunner.gnm1.ann1.LP056Y	14.6061	7.19207	0.879464	8.17779	2.89e-16	2.65e-15	Upregulated
1946	arahy.Tifrunner.gnm1.ann1.8H2R74	17.9128	7.18058	0.842133	8.52667	1.51e-17	1.58e-16	Upregulated
1947	arahy.Tifrunner.gnm1.ann1.Y49WPM	14.3786	7.17329	0.784466	9.14417	6.01e-20	7.87e-19	Upregulated
1948	arahy.Tifrunner.gnm1.ann1.VEK22B	14.4174	7.17222	0.886173	8.09348	5.8e-16	5.14e-15	Upregulated
1949	arahy.Tifrunner.gnm1.ann1.TTFN2L	14.4073	7.16658	1.01963	7.02861	2.09e-12	1.28e-11	Upregulated
1950	arahy.Tifrunner.gnm1.ann1.I5J4MY	11.2901	7.14532	0.904121	7.90305	2.72e-15	2.24e-14	Upregulated
1951	arahy.Tifrunner.gnm1.ann1.93VR75	14.2773	7.14433	1.51098	4.72828	2.26e-06	6.91e-06	Upregulated
1952	arahy.Tifrunner.gnm1.ann1.449J5H	14.0111	7.12838	1.04886	6.79631	1.07e-11	6.11e-11	Upregulated
1953	arahy.Tifrunner.gnm1.ann1.CYPG82	11.0984	7.12622	0.946881	7.52599	5.23e-14	3.8e-13	Upregulated
1954	arahy.Tifrunner.gnm1.ann1.2PL4X0	21.211	7.12215	0.77278	9.21627	3.08e-20	4.13e-19	Upregulated
1955	arahy.Tifrunner.gnm1.ann1.V0SD9Z	11.0504	7.12119	0.977148	7.28773	3.15e-13	2.11e-12	Upregulated
1956	arahy.Tifrunner.gnm1.ann1.RXWH3W	99.9089	7.12091	1.09332	6.51313	7.36e-11	3.83e-10	Upregulated
1957	arahy.Tifrunner.gnm1.ann1.VYY6KX	11.031	7.11888	0.96291	7.3931	1.43e-13	9.93e-13	Upregulated
1958	arahy.Tifrunner.gnm1.ann1.B1R1KQ	22.9551	7.114	1.25754	5.65708	1.54e-08	6.15e-08	Upregulated
1959	arahy.Tifrunner.gnm1.ann1.RG9LRA	41.0227	7.10755	0.597984	11.8859	1.4e-32	5.36e-31	Upregulated
1960	arahy.Tifrunner.gnm1.ann1.HJ5V42	59.9317	7.10244	0.644069	11.0274	2.82e-28	7.56e-27	Upregulated
1961	arahy.Tifrunner.gnm1.ann1.G9KLCC	13.6888	7.09525	0.889345	7.97807	1.49e-15	1.26e-14	Upregulated
1962	arahy.Tifrunner.gnm1.ann1.MZYZ2B	30.2619	7.09413	0.897107	7.90779	2.62e-15	2.16e-14	Upregulated
1963	arahy.Tifrunner.gnm1.ann1.1SW4RN	21.1432	7.08506	0.745786	9.50012	2.1e-21	3.11e-20	Upregulated
1964	arahy.Tifrunner.gnm1.ann1.9I90ED	10.7196	7.07914	1.78427	3.96754	7.26e-05	0.00018089	Upregulated
1965	arahy.Tifrunner.gnm1.ann1.YC2TAI	10.7283	7.07686	0.879452	8.04689	8.49e-16	7.39e-15	Upregulated
1966	arahy.Tifrunner.gnm1.ann1.YP5MKI	16.7437	7.06395	0.721871	9.78561	1.3e-22	2.13e-21	Upregulated
1967	arahy.Tifrunner.gnm1.ann1.I9AMSX	448.608	7.05485	0.984937	7.16275	7.91e-13	5.08e-12	Upregulated
1968	arahy.Tifrunner.gnm1.ann1.2V6C5Z	8.35628	7.0458	1.12171	6.28129	3.36e-10	1.62e-09	Upregulated
1969	arahy.Tifrunner.gnm1.ann1.M98PV5	8.31826	7.04366	0.884002	7.96793	1.61e-15	1.36e-14	Upregulated
1970	arahy.Tifrunner.gnm1.ann1.TI6HCL	13.1632	7.04249	1.17157	6.01116	1.84e-09	8.19e-09	Upregulated
1971	arahy.Tifrunner.gnm1.ann1.44HJ96	245.57	7.03603	1.23553	5.69476	1.24e-08	4.98e-08	Upregulated
1972	arahy.Tifrunner.gnm1.ann1.LA4UJ9	20.7559	7.03547	0.853707	8.24108	1.71e-16	1.6e-15	Upregulated
1973	arahy.Tifrunner.gnm1.ann1.5LAL7M	10.4374	7.03481	0.838813	8.38663	5e-17	4.97e-16	Upregulated
1974	arahy.Tifrunner.gnm1.ann1.XC1M64	8.26359	7.03001	1.26272	5.56734	2.59e-08	1.01e-07	Upregulated
1975	arahy.Tifrunner.gnm1.ann1.JJJR8V	15.8962	7.02144	0.825192	8.50885	1.76e-17	1.84e-16	Upregulated
1976	arahy.Tifrunner.gnm1.ann1.NTGG2H	8.19926	7.01732	1.01045	6.94476	3.79e-12	2.26e-11	Upregulated
1977	arahy.Tifrunner.gnm1.ann1.TT6QCG	157.498	7.01424	0.96166	7.29389	3.01e-13	2.02e-12	Upregulated
1978	arahy.Tifrunner.gnm1.ann1.QQUH6W	128.844	7.01344	1.20874	5.80229	6.54e-09	2.73e-08	Upregulated
1979	arahy.Tifrunner.gnm1.ann1.L8L2Y0	10.2032	7.0011	0.802099	8.72846	2.58e-18	2.92e-17	Upregulated
1980	arahy.Tifrunner.gnm1.ann1.C1S7XW	10.1755	6.99204	0.826555	8.45925	2.69e-17	2.76e-16	Upregulated
1981	arahy.Tifrunner.gnm1.ann1.BZ7TGJ	21.5822	6.99037	1.41039	4.95634	7.18e-07	2.34e-06	Upregulated
1982	arahy.Tifrunner.gnm1.ann1.U2FJ6Y	12.7153	6.99	0.815203	8.57455	9.95e-18	1.06e-16	Upregulated
1983	arahy.Tifrunner.gnm1.ann1.RFY6UR	50.4647	6.98983	1.11825	6.25067	4.09e-10	1.96e-09	Upregulated
1984	arahy.Tifrunner.gnm1.ann1.MEA9HI	10.1294	6.98882	1.11259	6.28156	3.35e-10	1.62e-09	Upregulated
1985	arahy.Tifrunner.gnm1.ann1.J57UZB	19.6596	6.98849	0.751533	9.29897	1.42e-20	1.96e-19	Upregulated
1986	arahy.Tifrunner.gnm1.ann1.P126ME	178.19	6.97983	1.1755	5.93776	2.89e-09	1.25e-08	Upregulated
1987	arahy.Tifrunner.gnm1.ann1.1WT5S9	7.96379	6.97639	1.2095	5.76797	8.02e-09	3.31e-08	Upregulated
1988	arahy.Tifrunner.gnm1.ann1.14ARY3	7.92748	6.96987	0.829315	8.40436	4.3e-17	4.31e-16	Upregulated
1989	arahy.Tifrunner.gnm1.ann1.86LGQR	12.4319	6.96264	0.790223	8.81098	1.24e-18	1.45e-17	Upregulated
1990	arahy.Tifrunner.gnm1.ann1.RS06VI	22.6312	6.96008	0.773746	8.9953	2.36e-19	2.95e-18	Upregulated
1991	arahy.Tifrunner.gnm1.ann1.Y2TIF7	138.33	6.95859	0.82815	8.40257	4.37e-17	4.38e-16	Upregulated
1992	arahy.Tifrunner.gnm1.ann1.4TT2MT	7.82888	6.95157	0.944135	7.3629	1.8e-13	1.23e-12	Upregulated
1993	arahy.Tifrunner.gnm1.ann1.P8LEZG	9.82095	6.95017	0.774095	8.97845	2.75e-19	3.42e-18	Upregulated
1994	arahy.Tifrunner.gnm1.ann1.4TCZ1X	12.3786	6.94784	0.786742	8.83116	1.04e-18	1.22e-17	Upregulated
1995	arahy.Tifrunner.gnm1.ann1.I3263J	15.7805	6.9429	1.07429	6.46278	1.03e-10	5.26e-10	Upregulated
1996	arahy.Tifrunner.gnm1.ann1.E8ECL6	12.3641	6.94094	0.908216	7.64239	2.13e-14	1.61e-13	Upregulated
1997	arahy.Tifrunner.gnm1.ann1.8VX7L3	18.7562	6.93949	0.777303	8.92765	4.35e-19	5.31e-18	Upregulated
1998	arahy.Tifrunner.gnm1.ann1.SL37VU	18.686	6.93707	0.77695	8.9286	4.31e-19	5.27e-18	Upregulated
1999	arahy.Tifrunner.gnm1.ann1.FG3TV9	123.022	6.93577	0.950694	7.29548	2.98e-13	2e-12	Upregulated
[truncated: 6,855 more rows]
